# Supplementary material for: 3-(2-Amino-5-nitro­anilino)-5,5-dimethyl­cyclo­hex-2-en-1-one 0.25-hydrate
Source: Acta Crystallogr Sect E Struct Rep Online. 2010 Aug 28;66(Pt 9):o2414–5. doi: 10.1107/S1600536810033933 (PMC3008006; doi:10.1107/S1600536810033933)
Supplement: Supplementary file 1 [file e-66-o2414-sup1.cif]

##############################################################################
###                                                                        ###
###        Electronic paper (Acta Crystallographica Section E)             ###
###                                                                        ###
##############################################################################
#                                                                            #
# This CIF contains the data in a paper accepted for publication in Acta     #
# Crystallographica Section E. It conforms to the requirements of Notes      #
# for Authors for Section E, and has been peer reviewed under the auspices   #
# of the IUCr Commission on Journals.                                        #
#                                                                            #
# Full details of the Crystallographic Information File format               #
# are given in the paper "The Crystallographic Information File (CIF):       #
# a New Standard Archive File for Crystallography" by S. R. Hall, F. H.      #
# Allen and I. D. Brown [Acta Cryst. (1991), A47, 655-685].                  #
#                                                                            #
# The current version of the core CIF dictionary is obtainable from          #
# ftp://ftp.iucr.org/pub/cif_core.dic. The current version number is 2.4.    #
#                                                                            #
# Software is freely available for graphical display of the structure(s) in  #
# this CIF.  For information consult the CIF home page http://www.iucr.org/  #
# cif/home.html                                                              #
#                                                                            #
# This file may be used for bona fide research purposes within the           #
# scientific community so long as proper attribution is given to the journal # 
# article from which it was obtained.                                        #
#                                                                            #
##############################################################################
                                             
data_global
_audit_creation_method     'form.cif (version 2.0)'
_journal_data_validation_number     ?
_journal_date_recd_electronic     2010-08-18
_journal_date_accepted     2010-08-23
_journal_name_full     'Acta Crystallographica, Section E'
_journal_year     2010
_journal_volume     66
_journal_issue      9
_journal_page_first     o2414
_journal_page_last     o2415
_journal_paper_category     QO
_journal_coeditor_code     CI5160
_publ_contact_author_name     'Prof. Fun, Hoong-Kun'
_publ_contact_author_address
;
      X-ray Crystallography Unit
      School of Physics
      Universiti Sains Malaysia
      11800 USM, Penang
      MALAYSIA
;
_publ_contact_author_email     'hkfun@usm.my'
_publ_contact_author_fax     '604 6579150'
_publ_contact_author_phone     '604 6533652'
_publ_section_title
;
3-(2-Amino-5-nitroanilino)-5,5-dimethylcyclohex-2-en-1-one 0.25-hydrate
;
loop_
    _publ_author_name
    _publ_author_footnote
    _publ_author_address
    'Sayed Hasan Mehdi' ?
;
      School of Industrial Technology
      Universiti Sains Malaysia
      11800 USM, Penang
      Malaysia
;
    'Rokiah Hashim' ?
;
      School of Industrial Technology
      Universiti Sains Malaysia
      11800 USM, Penang
      Malaysia
;
    'Raza Murad Ghalib' ?
;
      School of Industrial Technology
      Universiti Sains Malaysia
      11800 USM, Penang
      Malaysia
;
    'Jia Hao Goh'
;
      Thomson Reuters ResearcherID: C-7576-2009.
;
;
      X-ray Crystallography Unit
      School of Physics
      Universiti Sains Malaysia
      11800 USM, Penang
      Malaysia
;
    'Hoong-Kun Fun'
;
      Thomson Reuters ResearcherID: A-3561-2009.
;
;     X-ray Crystallography Unit
      School of Physics
      Universiti Sains Malaysia
      11800 USM, Penang
      Malaysia
;
data_I
_audit_creation_method     SHELXL-97
_chemical_name_systematic
;
3-(2-Amino-5-nitroanilino)-5,5-dimethylcyclohex-2-en-1-one 0.25-hydrate
;
_chemical_name_common     ?
_chemical_formula_moiety     'C14 H17 N3 O3, 0.25(H2 O)'
_chemical_formula_sum     'C14 H17.50 N3 O3.25'
_chemical_formula_iupac     'C14 H17 N3 O3, 0.25H2 O'
_chemical_formula_weight     279.81
_chemical_melting_point     ?
_symmetry_cell_setting     monoclinic
_symmetry_space_group_name_H-M     'C 2/c'
_symmetry_space_group_name_Hall     '-C 2yc'
loop_
    _symmetry_equiv_pos_as_xyz
    'x, y, z'
    '-x, y, -z+1/2'
    'x+1/2, y+1/2, z'
    '-x+1/2, y+1/2, -z+1/2'
    '-x, -y, -z'
    'x, -y, z-1/2'
    '-x+1/2, -y+1/2, -z'
    'x+1/2, -y+1/2, z-1/2'
_cell_length_a     18.90430(10)
_cell_length_b     16.70480(10)
_cell_length_c     17.8806(2)
_cell_angle_alpha     90.00
_cell_angle_beta     102.4430(10)
_cell_angle_gamma     90.00
_cell_volume     5513.93(8)
_cell_formula_units_Z     16
_cell_measurement_reflns_used     6071
_cell_measurement_theta_min     2.21
_cell_measurement_theta_max     24.23
_cell_measurement_temperature     100.00(10)
_exptl_crystal_description     Needle
_exptl_crystal_colour     orange
_exptl_crystal_size_max     0.359
_exptl_crystal_size_mid     0.101
_exptl_crystal_size_min     0.096
_exptl_crystal_density_diffrn     1.348
_exptl_crystal_density_meas     ?
_exptl_crystal_density_method     'not measured'
_exptl_crystal_F_000     2376
_exptl_absorpt_coefficient_mu     0.098
_exptl_absorpt_correction_type     multi-scan
_exptl_absorpt_process_details     '(<i>SADABS</i>; Bruker, 2009)'
_exptl_absorpt_correction_T_min     0.9658
_exptl_absorpt_correction_T_max     0.9907
_exptl_special_details
;
The crystal was placed in the cold stream of an Oxford Cryosystems
Cobra open-flow nitrogen cryostat (Cosier & Glazer, 1986) operating
at 100.0(1)K.
;
_diffrn_ambient_temperature     100.00(10)
_diffrn_radiation_type     MoK\a
_diffrn_radiation_wavelength     0.71073
_diffrn_radiation_source     'fine-focus sealed tube'
_diffrn_radiation_monochromator     graphite
_diffrn_measurement_device_type
;
Bruker SMART APEXII CCD area-detector diffractometer
;
_diffrn_measurement_method     '\f and \w scans'
_diffrn_detector_area_resol_mean     ?
_diffrn_reflns_number     58072
_diffrn_reflns_av_R_equivalents     0.0720
_diffrn_reflns_av_sigmaI/netI     0.0466
_diffrn_reflns_theta_min     1.64
_diffrn_reflns_theta_max     30.05
_diffrn_reflns_theta_full     30.05
_diffrn_measured_fraction_theta_max     0.999
_diffrn_measured_fraction_theta_full     0.999
_diffrn_reflns_limit_h_min     -26
_diffrn_reflns_limit_h_max     26
_diffrn_reflns_limit_k_min     -23
_diffrn_reflns_limit_k_max     23
_diffrn_reflns_limit_l_min     -25
_diffrn_reflns_limit_l_max     25
_diffrn_standards_number     0
_diffrn_standards_interval_count     .
_diffrn_standards_interval_time     .
_diffrn_standards_decay_%     ?
_refine_special_details
;
 Refinement of F^2^ against ALL reflections.  The weighted R-factor wR and
 goodness of fit S are based on F^2^, conventional R-factors R are based
 on F, with F set to zero for negative F^2^. The threshold expression of
 F^2^ > 2sigma(F^2^) is used only for calculating R-factors(gt) etc. and is
 not relevant to the choice of reflections for refinement.  R-factors based
 on F^2^ are statistically about twice as large as those based on F, and R-
 factors based on ALL data will be even larger.
;
_reflns_number_total     8086
_reflns_number_gt     5448
_reflns_threshold_expression     I>2\s(I)
_refine_ls_structure_factor_coef     Fsqd
_refine_ls_matrix_type     full
_refine_ls_R_factor_all     0.0860
_refine_ls_R_factor_gt     0.0528
_refine_ls_wR_factor_gt     0.1196
_refine_ls_wR_factor_ref     0.1348
_refine_ls_goodness_of_fit_ref     1.058
_refine_ls_restrained_S_all     1.058
_refine_ls_number_reflns     8086
_refine_ls_number_parameters     398
_refine_ls_number_restraints     0
_refine_ls_hydrogen_treatment     mixed
_refine_ls_weighting_scheme     calc
_refine_ls_weighting_details
         'calc w=1/[\s^2^(Fo^2^)+(0.0547P)^2^+2.5234P] where P=(Fo^2^+2Fc^2^)/3'
_atom_sites_solution_hydrogens     geom
_atom_sites_solution_primary     direct
_atom_sites_solution_secondary     difmap
_refine_ls_shift/su_max     0.001
_refine_ls_shift/su_mean     0.000
_refine_diff_density_max     0.253
_refine_diff_density_min     -0.283
_refine_ls_extinction_method     none
_refine_ls_extinction_coef     ?
loop_
    _atom_type_symbol
    _atom_type_description
    _atom_type_scat_dispersion_real
    _atom_type_scat_dispersion_imag
    _atom_type_scat_source
    'C' 'C' 0.0033 0.0016
                         'International Tables Vol C Tables 4.2.6.8 and 6.1.1.4'
    'H' 'H' 0.0000 0.0000
                         'International Tables Vol C Tables 4.2.6.8 and 6.1.1.4'
    'N' 'N' 0.0061 0.0033
                         'International Tables Vol C Tables 4.2.6.8 and 6.1.1.4'
    'O' 'O' 0.0106 0.0060
                         'International Tables Vol C Tables 4.2.6.8 and 6.1.1.4'
_computing_data_collection     'APEX2 (Bruker, 2009)'
_computing_cell_refinement     'SAINT (Bruker, 2009)'
_computing_data_reduction     'SAINT (Bruker, 2009)'
_computing_structure_solution     'SHELXTL (Sheldrick, 2008)'
_computing_structure_refinement     'SHELXTL (Sheldrick, 2008)'
_computing_molecular_graphics     'SHELXTL (Sheldrick, 2008)'
_computing_publication_material
;
SHELXTL (Sheldrick, 2008) and PLATON (Spek, 2009)
;
loop_
    _atom_site_type_symbol
    _atom_site_label
    _atom_site_fract_x
    _atom_site_fract_y
    _atom_site_fract_z
    _atom_site_U_iso_or_equiv
    _atom_site_adp_type
    _atom_site_calc_flag
    _atom_site_refinement_flags
    _atom_site_occupancy
    _atom_site_disorder_assembly
    _atom_site_disorder_group
    O O1A 0.10407(6) 0.88026(7) 1.18606(6) 0.0250(2) Uani d . 1 . .
    O O2A -0.00894(8) 0.63989(8) 0.87992(10) 0.0560(4) Uani d . 1 . .
    O O3A -0.10784(7) 0.66814(8) 0.79713(7) 0.0428(3) Uani d . 1 . .
    N N1A 0.12683(7) 0.89926(8) 0.92807(7) 0.0233(3) Uani d . 1 . .
    N N2A -0.04981(8) 0.68814(9) 0.83987(9) 0.0345(3) Uani d . 1 . .
    N N3A 0.02428(8) 1.01243(9) 0.86062(9) 0.0296(3) Uani d . 1 . .
    C C1A 0.03700(8) 0.79493(10) 0.88679(9) 0.0247(3) Uani d . 1 . .
    H H1AA 0.0693 0.7567 0.9120 0.030 Uiso calc R 1 . .
    C C2A -0.03046(9) 0.77211(10) 0.84420(9) 0.0261(3) Uani d . 1 . .
    C C3A -0.07831(8) 0.82840(10) 0.80490(9) 0.0263(3) Uani d . 1 . .
    H H3AA -0.1221 0.8121 0.7742 0.032 Uiso calc R 1 . .
    C C4A -0.06102(8) 0.90791(10) 0.81135(9) 0.0260(3) Uani d . 1 . .
    H H4AA -0.0940 0.9455 0.7862 0.031 Uiso calc R 1 . .
    C C5A 0.00592(8) 0.93374(9) 0.85545(8) 0.0226(3) Uani d . 1 . .
    C C6A 0.05544(8) 0.87464(9) 0.89116(8) 0.0213(3) Uani d . 1 . .
    C C7A 0.15228(8) 0.90426(9) 1.00454(8) 0.0211(3) Uani d . 1 . .
    C C8A 0.22892(8) 0.93365(10) 1.02831(9) 0.0240(3) Uani d . 1 . .
    H H8AA 0.2287 0.9917 1.0291 0.029 Uiso calc R 1 . .
    H H8AB 0.2557 0.9168 0.9905 0.029 Uiso calc R 1 . .
    C C9A 0.26804(8) 0.90297(10) 1.10715(9) 0.0237(3) Uani d . 1 . .
    C C10A 0.21925(8) 0.91886(10) 1.16357(9) 0.0264(3) Uani d . 1 . .
    H H10A 0.2395 0.8914 1.2112 0.032 Uiso calc R 1 . .
    H H10B 0.2201 0.9758 1.1745 0.032 Uiso calc R 1 . .
    C C11A 0.14128(8) 0.89301(9) 1.13669(9) 0.0219(3) Uani d . 1 . .
    C C12A 0.11152(8) 0.88643(9) 1.05722(8) 0.0219(3) Uani d . 1 . .
    H H12A 0.0638 0.8698 1.0405 0.026 Uiso calc R 1 . .
    C C13A 0.33996(9) 0.94785(11) 1.13176(10) 0.0305(4) Uani d . 1 . .
    H H13A 0.3308 1.0043 1.1327 0.046 Uiso calc R 1 . .
    H H13B 0.3701 0.9370 1.0960 0.046 Uiso calc R 1 . .
    H H13C 0.3641 0.9304 1.1819 0.046 Uiso calc R 1 . .
    C C14A 0.28313(9) 0.81308(10) 1.10315(10) 0.0324(4) Uani d . 1 . .
    H H14A 0.3104 0.7951 1.1519 0.049 Uiso calc R 1 . .
    H H14B 0.3104 0.8034 1.0645 0.049 Uiso calc R 1 . .
    H H14C 0.2381 0.7845 1.0905 0.049 Uiso calc R 1 . .
    O O1B 0.23010(6) 0.05262(7) 0.34053(6) 0.0273(3) Uani d . 1 . .
    O O2B 0.12655(7) 0.09396(7) 0.01137(7) 0.0373(3) Uani d . 1 . .
    O O3B 0.06840(7) 0.19146(8) -0.05509(7) 0.0393(3) Uani d . 1 . .
    N N1B 0.34019(7) 0.22183(8) 0.18568(8) 0.0239(3) Uani d . 1 . .
    N N2B 0.11744(8) 0.16604(9) -0.00325(8) 0.0299(3) Uani d . 1 . .
    N N3B 0.31623(8) 0.38637(9) 0.15638(8) 0.0262(3) Uani d . 1 . .
    C C1B 0.22746(8) 0.19536(10) 0.09317(9) 0.0247(3) Uani d . 1 . .
    H H1BA 0.2346 0.1407 0.1010 0.030 Uiso calc R 1 . .
    C C2B 0.16734(8) 0.22303(10) 0.04083(9) 0.0250(3) Uani d . 1 . .
    C C3B 0.15569(9) 0.30448(10) 0.02732(9) 0.0276(3) Uani d . 1 . .
    H H3BA 0.1150 0.3224 -0.0076 0.033 Uiso calc R 1 . .
    C C4B 0.20513(9) 0.35776(10) 0.06638(9) 0.0264(3) Uani d . 1 . .
    H H4BA 0.1980 0.4122 0.0569 0.032 Uiso calc R 1 . .
    C C5B 0.26681(8) 0.33224(9) 0.12075(8) 0.0234(3) Uani d . 1 . .
    C C6B 0.27680(8) 0.24929(9) 0.13365(9) 0.0231(3) Uani d . 1 . .
    C C7B 0.34175(8) 0.16652(9) 0.24196(9) 0.0220(3) Uani d . 1 . .
    C C8B 0.41600(8) 0.13787(9) 0.28068(9) 0.0243(3) Uani d . 1 . .
    H H8BA 0.4500 0.1816 0.2823 0.029 Uiso calc R 1 . .
    H H8BB 0.4304 0.0954 0.2501 0.029 Uiso calc R 1 . .
    C C9B 0.42129(8) 0.10673(9) 0.36246(9) 0.0243(3) Uani d . 1 . .
    C C10B 0.35921(9) 0.04699(9) 0.36023(9) 0.0259(3) Uani d . 1 . .
    H H10C 0.3693 -0.0011 0.3339 0.031 Uiso calc R 1 . .
    H H10D 0.3578 0.0321 0.4123 0.031 Uiso calc R 1 . .
    C C11B 0.28568(8) 0.07847(9) 0.32102(9) 0.0237(3) Uani d . 1 . .
    C C12B 0.28102(8) 0.13614(10) 0.26177(9) 0.0252(3) Uani d . 1 . .
    H H12B 0.2357 0.1537 0.2358 0.030 Uiso calc R 1 . .
    C C13B 0.41499(10) 0.17608(11) 0.41657(10) 0.0330(4) Uani d . 1 . .
    H H13D 0.4195 0.1559 0.4677 0.049 Uiso calc R 1 . .
    H H13E 0.3687 0.2016 0.4002 0.049 Uiso calc R 1 . .
    H H13F 0.4528 0.2142 0.4158 0.049 Uiso calc R 1 . .
    C C14B 0.49440(9) 0.06534(11) 0.38949(10) 0.0324(4) Uani d . 1 . .
    H H14D 0.4997 0.0491 0.4419 0.049 Uiso calc R 1 . .
    H H14E 0.5326 0.1018 0.3853 0.049 Uiso calc R 1 . .
    H H14F 0.4968 0.0191 0.3582 0.049 Uiso calc R 1 . .
    O O1W 0.0000 0.80007(11) 0.2500 0.0446(5) Uani d S 1 . .
    H H1W1 0.0200(13) 0.8311(14) 0.2244(13) 0.055(7) Uiso d . 1 . .
    H H1NA 0.1562(11) 0.9117(12) 0.8972(11) 0.037(5) Uiso d . 1 . .
    H H2NA -0.0127(12) 1.0468(13) 0.8460(12) 0.047(6) Uiso d . 1 . .
    H H3NA 0.0637(11) 1.0285(12) 0.8965(11) 0.037(5) Uiso d . 1 . .
    H H1NB 0.3824(12) 0.2453(13) 0.1855(12) 0.047(6) Uiso d . 1 . .
    H H2NB 0.3020(11) 0.4365(13) 0.1504(11) 0.035(5) Uiso d . 1 . .
    H H3NB 0.3455(10) 0.3735(11) 0.1998(11) 0.030(5) Uiso d . 1 . .
loop_
    _atom_site_aniso_label
    _atom_site_aniso_U_11
    _atom_site_aniso_U_22
    _atom_site_aniso_U_33
    _atom_site_aniso_U_12
    _atom_site_aniso_U_13
    _atom_site_aniso_U_23
    O1A 0.0203(5) 0.0317(6) 0.0243(5) -0.0009(4) 0.0073(4) 0.0030(4)
    O2A 0.0471(9) 0.0294(8) 0.0832(11) 0.0007(7) -0.0043(8) 0.0026(7)
    O3A 0.0422(8) 0.0446(8) 0.0392(7) -0.0179(6) 0.0038(6) -0.0100(6)
    N1A 0.0159(6) 0.0323(7) 0.0212(6) -0.0010(5) 0.0031(5) 0.0040(5)
    N2A 0.0322(8) 0.0323(8) 0.0385(8) -0.0055(6) 0.0067(7) -0.0054(6)
    N3A 0.0222(7) 0.0276(8) 0.0365(8) 0.0030(6) 0.0010(6) 0.0021(6)
    C1A 0.0213(8) 0.0273(8) 0.0256(8) 0.0027(6) 0.0056(6) 0.0010(6)
    C2A 0.0235(8) 0.0288(8) 0.0266(8) -0.0029(6) 0.0069(6) -0.0049(6)
    C3A 0.0180(7) 0.0374(9) 0.0228(8) -0.0009(6) 0.0026(6) -0.0036(6)
    C4A 0.0199(8) 0.0328(9) 0.0242(8) 0.0054(6) 0.0026(6) 0.0026(6)
    C5A 0.0190(7) 0.0287(8) 0.0203(7) 0.0017(6) 0.0049(6) 0.0015(6)
    C6A 0.0162(7) 0.0292(8) 0.0183(7) -0.0001(6) 0.0031(5) -0.0004(6)
    C7A 0.0167(7) 0.0223(7) 0.0234(7) 0.0013(6) 0.0022(6) 0.0017(6)
    C8A 0.0169(7) 0.0301(8) 0.0252(8) -0.0026(6) 0.0050(6) 0.0022(6)
    C9A 0.0168(7) 0.0306(8) 0.0229(7) -0.0009(6) 0.0025(6) 0.0020(6)
    C10A 0.0196(8) 0.0359(9) 0.0234(8) -0.0052(7) 0.0039(6) -0.0014(6)
    C11A 0.0183(7) 0.0221(8) 0.0256(8) 0.0019(6) 0.0054(6) 0.0019(6)
    C12A 0.0151(7) 0.0243(8) 0.0259(8) -0.0010(6) 0.0035(6) 0.0017(6)
    C13A 0.0175(8) 0.0447(10) 0.0277(8) -0.0059(7) 0.0016(6) -0.0023(7)
    C14A 0.0227(8) 0.0339(10) 0.0394(10) 0.0035(7) 0.0038(7) 0.0039(7)
    O1B 0.0259(6) 0.0278(6) 0.0315(6) -0.0050(5) 0.0136(5) -0.0037(5)
    O2B 0.0386(7) 0.0312(7) 0.0390(7) -0.0043(5) 0.0018(6) 0.0000(5)
    O3B 0.0266(7) 0.0449(8) 0.0406(7) 0.0076(6) -0.0053(5) -0.0044(6)
    N1B 0.0192(7) 0.0240(7) 0.0290(7) -0.0004(5) 0.0064(5) 0.0032(5)
    N2B 0.0255(7) 0.0338(8) 0.0303(7) 0.0007(6) 0.0058(6) -0.0026(6)
    N3B 0.0298(8) 0.0226(7) 0.0254(7) 0.0016(6) 0.0042(6) 0.0010(5)
    C1B 0.0250(8) 0.0233(8) 0.0273(8) 0.0023(6) 0.0090(6) 0.0003(6)
    C2B 0.0223(8) 0.0306(8) 0.0228(8) 0.0006(6) 0.0066(6) -0.0023(6)
    C3B 0.0264(8) 0.0332(9) 0.0236(8) 0.0072(7) 0.0060(6) 0.0010(6)
    C4B 0.0307(9) 0.0249(8) 0.0246(8) 0.0059(7) 0.0081(7) 0.0015(6)
    C5B 0.0251(8) 0.0249(8) 0.0219(7) 0.0014(6) 0.0090(6) -0.0011(6)
    C6B 0.0211(7) 0.0259(8) 0.0233(7) 0.0026(6) 0.0068(6) 0.0008(6)
    C7B 0.0216(7) 0.0196(7) 0.0255(8) 0.0014(6) 0.0066(6) -0.0004(6)
    C8B 0.0188(7) 0.0232(8) 0.0319(8) -0.0004(6) 0.0075(6) 0.0021(6)
    C9B 0.0218(8) 0.0217(8) 0.0291(8) 0.0004(6) 0.0054(6) 0.0024(6)
    C10B 0.0263(8) 0.0224(8) 0.0301(8) -0.0015(6) 0.0082(7) 0.0012(6)
    C11B 0.0232(8) 0.0229(8) 0.0266(8) -0.0034(6) 0.0090(6) -0.0058(6)
    C12B 0.0189(7) 0.0277(8) 0.0295(8) 0.0015(6) 0.0065(6) 0.0015(6)
    C13B 0.0299(9) 0.0326(9) 0.0357(9) -0.0025(7) 0.0055(7) -0.0053(7)
    C14B 0.0252(9) 0.0332(9) 0.0382(10) 0.0021(7) 0.0054(7) 0.0070(7)
    O1W 0.0529(12) 0.0203(9) 0.0751(15) 0.000 0.0454(12) 0.000
_geom_special_details
;
 All esds (except the esd in the dihedral angle between two l.s. planes)
 are estimated using the full covariance matrix.  The cell esds are taken
 into account individually in the estimation of esds in distances, angles
 and torsion angles; correlations between esds in cell parameters are only
 used when they are defined by crystal symmetry.  An approximate (isotropic)
 treatment of cell esds is used for estimating esds involving l.s. planes.
;
loop_
    _geom_bond_atom_site_label_1
    _geom_bond_atom_site_label_2
    _geom_bond_site_symmetry_2
    _geom_bond_distance
    _geom_bond_publ_flag
    O1A C11A . 1.2597(17) ?
    O2A N2A . 1.233(2) ?
    O3A N2A . 1.2400(19) ?
    N1A C7A . 1.3507(19) ?
    N1A C6A . 1.4290(19) ?
    N1A H1NA . 0.89(2) ?
    N2A C2A . 1.448(2) ?
    N3A C5A . 1.358(2) ?
    N3A H2NA . 0.90(2) ?
    N3A H3NA . 0.91(2) ?
    C1A C6A . 1.374(2) ?
    C1A C2A . 1.390(2) ?
    C1A H1AA . 0.93 ?
    C2A C3A . 1.387(2) ?
    C3A C4A . 1.367(2) ?
    C3A H3AA . 0.93 ?
    C4A C5A . 1.407(2) ?
    C4A H4AA . 0.93 ?
    C5A C6A . 1.415(2) ?
    C7A C12A . 1.372(2) ?
    C7A C8A . 1.502(2) ?
    C8A C9A . 1.532(2) ?
    C8A H8AA . 0.97 ?
    C8A H8AB . 0.97 ?
    C9A C10A . 1.530(2) ?
    C9A C13A . 1.532(2) ?
    C9A C14A . 1.533(2) ?
    C10A C11A . 1.511(2) ?
    C10A H10A . 0.97 ?
    C10A H10B . 0.97 ?
    C11A C12A . 1.415(2) ?
    C12A H12A . 0.93 ?
    C13A H13A . 0.96 ?
    C13A H13B . 0.96 ?
    C13A H13C . 0.96 ?
    C14A H14A . 0.96 ?
    C14A H14B . 0.96 ?
    C14A H14C . 0.96 ?
    O1B C11B . 1.2531(18) ?
    O2B N2B . 1.2363(18) ?
    O3B N2B . 1.2363(18) ?
    N1B C7B . 1.3617(19) ?
    N1B C6B . 1.425(2) ?
    N1B H1NB . 0.89(2) ?
    N2B C2B . 1.448(2) ?
    N3B C5B . 1.357(2) ?
    N3B H2NB . 0.88(2) ?
    N3B H3NB . 0.88(2) ?
    C1B C6B . 1.384(2) ?
    C1B C2B . 1.387(2) ?
    C1B H1BA . 0.93 ?
    C2B C3B . 1.391(2) ?
    C3B C4B . 1.368(2) ?
    C3B H3BA . 0.93 ?
    C4B C5B . 1.413(2) ?
    C4B H4BA . 0.93 ?
    C5B C6B . 1.411(2) ?
    C7B C12B . 1.370(2) ?
    C7B C8B . 1.503(2) ?
    C8B C9B . 1.535(2) ?
    C8B H8BA . 0.97 ?
    C8B H8BB . 0.97 ?
    C9B C14B . 1.528(2) ?
    C9B C13B . 1.530(2) ?
    C9B C10B . 1.534(2) ?
    C10B C11B . 1.510(2) ?
    C10B H10C . 0.97 ?
    C10B H10D . 0.97 ?
    C11B C12B . 1.420(2) ?
    C12B H12B . 0.93 ?
    C13B H13D . 0.96 ?
    C13B H13E . 0.96 ?
    C13B H13F . 0.96 ?
    C14B H14D . 0.96 ?
    C14B H14E . 0.96 ?
    C14B H14F . 0.96 ?
    O1W H1W1 . 0.83(2) ?
loop_
    _geom_angle_atom_site_label_1
    _geom_angle_atom_site_label_2
    _geom_angle_atom_site_label_3
    _geom_angle_site_symmetry_1
    _geom_angle_site_symmetry_3
    _geom_angle
    _geom_angle_publ_flag
    C7A N1A C6A . . 125.48(13) ?
    C7A N1A H1NA . . 118.7(13) ?
    C6A N1A H1NA . . 115.8(13) ?
    O2A N2A O3A . . 122.83(16) ?
    O2A N2A C2A . . 118.86(15) ?
    O3A N2A C2A . . 118.29(15) ?
    C5A N3A H2NA . . 115.3(14) ?
    C5A N3A H3NA . . 119.4(12) ?
    H2NA N3A H3NA . . 118.9(19) ?
    C6A C1A C2A . . 119.23(15) ?
    C6A C1A H1AA . . 120.4 ?
    C2A C1A H1AA . . 120.4 ?
    C3A C2A C1A . . 120.86(15) ?
    C3A C2A N2A . . 120.02(15) ?
    C1A C2A N2A . . 119.11(15) ?
    C4A C3A C2A . . 119.89(15) ?
    C4A C3A H3AA . . 120.1 ?
    C2A C3A H3AA . . 120.1 ?
    C3A C4A C5A . . 121.00(15) ?
    C3A C4A H4AA . . 119.5 ?
    C5A C4A H4AA . . 119.5 ?
    N3A C5A C4A . . 121.40(15) ?
    N3A C5A C6A . . 120.68(14) ?
    C4A C5A C6A . . 117.83(14) ?
    C1A C6A C5A . . 121.02(14) ?
    C1A C6A N1A . . 120.51(14) ?
    C5A C6A N1A . . 118.36(14) ?
    N1A C7A C12A . . 123.45(14) ?
    N1A C7A C8A . . 114.73(13) ?
    C12A C7A C8A . . 121.79(13) ?
    C7A C8A C9A . . 113.34(12) ?
    C7A C8A H8AA . . 108.9 ?
    C9A C8A H8AA . . 108.9 ?
    C7A C8A H8AB . . 108.9 ?
    C9A C8A H8AB . . 108.9 ?
    H8AA C8A H8AB . . 107.7 ?
    C10A C9A C13A . . 110.46(13) ?
    C10A C9A C8A . . 107.98(12) ?
    C13A C9A C8A . . 108.86(13) ?
    C10A C9A C14A . . 110.21(13) ?
    C13A C9A C14A . . 109.28(13) ?
    C8A C9A C14A . . 110.03(13) ?
    C11A C10A C9A . . 115.21(13) ?
    C11A C10A H10A . . 108.5 ?
    C9A C10A H10A . . 108.5 ?
    C11A C10A H10B . . 108.5 ?
    C9A C10A H10B . . 108.5 ?
    H10A C10A H10B . . 107.5 ?
    O1A C11A C12A . . 121.95(14) ?
    O1A C11A C10A . . 118.62(13) ?
    C12A C11A C10A . . 119.40(13) ?
    C7A C12A C11A . . 120.79(14) ?
    C7A C12A H12A . . 119.6 ?
    C11A C12A H12A . . 119.6 ?
    C9A C13A H13A . . 109.5 ?
    C9A C13A H13B . . 109.5 ?
    H13A C13A H13B . . 109.5 ?
    C9A C13A H13C . . 109.5 ?
    H13A C13A H13C . . 109.5 ?
    H13B C13A H13C . . 109.5 ?
    C9A C14A H14A . . 109.5 ?
    C9A C14A H14B . . 109.5 ?
    H14A C14A H14B . . 109.5 ?
    C9A C14A H14C . . 109.5 ?
    H14A C14A H14C . . 109.5 ?
    H14B C14A H14C . . 109.5 ?
    C7B N1B C6B . . 125.59(13) ?
    C7B N1B H1NB . . 115.2(14) ?
    C6B N1B H1NB . . 119.0(14) ?
    O2B N2B O3B . . 122.74(14) ?
    O2B N2B C2B . . 118.71(14) ?
    O3B N2B C2B . . 118.52(14) ?
    C5B N3B H2NB . . 114.6(13) ?
    C5B N3B H3NB . . 119.5(12) ?
    H2NB N3B H3NB . . 117.3(18) ?
    C6B C1B C2B . . 119.88(15) ?
    C6B C1B H1BA . . 120.1 ?
    C2B C1B H1BA . . 120.1 ?
    C1B C2B C3B . . 121.28(15) ?
    C1B C2B N2B . . 119.42(15) ?
    C3B C2B N2B . . 119.23(14) ?
    C4B C3B C2B . . 118.85(15) ?
    C4B C3B H3BA . . 120.6 ?
    C2B C3B H3BA . . 120.6 ?
    C3B C4B C5B . . 121.77(15) ?
    C3B C4B H4BA . . 119.1 ?
    C5B C4B H4BA . . 119.1 ?
    N3B C5B C6B . . 121.57(15) ?
    N3B C5B C4B . . 120.31(15) ?
    C6B C5B C4B . . 118.05(14) ?
    C1B C6B C5B . . 120.16(14) ?
    C1B C6B N1B . . 120.61(14) ?
    C5B C6B N1B . . 119.14(14) ?
    N1B C7B C12B . . 123.83(14) ?
    N1B C7B C8B . . 115.19(13) ?
    C12B C7B C8B . . 120.95(14) ?
    C7B C8B C9B . . 114.16(12) ?
    C7B C8B H8BA . . 108.7 ?
    C9B C8B H8BA . . 108.7 ?
    C7B C8B H8BB . . 108.7 ?
    C9B C8B H8BB . . 108.7 ?
    H8BA C8B H8BB . . 107.6 ?
    C14B C9B C13B . . 109.32(14) ?
    C14B C9B C10B . . 110.40(13) ?
    C13B C9B C10B . . 110.22(13) ?
    C14B C9B C8B . . 108.88(13) ?
    C13B C9B C8B . . 110.36(13) ?
    C10B C9B C8B . . 107.65(13) ?
    C11B C10B C9B . . 114.07(13) ?
    C11B C10B H10C . . 108.7 ?
    C9B C10B H10C . . 108.7 ?
    C11B C10B H10D . . 108.7 ?
    C9B C10B H10D . . 108.7 ?
    H10C C10B H10D . . 107.6 ?
    O1B C11B C12B . . 121.36(15) ?
    O1B C11B C10B . . 119.60(14) ?
    C12B C11B C10B . . 119.04(13) ?
    C7B C12B C11B . . 121.56(15) ?
    C7B C12B H12B . . 119.2 ?
    C11B C12B H12B . . 119.2 ?
    C9B C13B H13D . . 109.5 ?
    C9B C13B H13E . . 109.5 ?
    H13D C13B H13E . . 109.5 ?
    C9B C13B H13F . . 109.5 ?
    H13D C13B H13F . . 109.5 ?
    H13E C13B H13F . . 109.5 ?
    C9B C14B H14D . . 109.5 ?
    C9B C14B H14E . . 109.5 ?
    H14D C14B H14E . . 109.5 ?
    C9B C14B H14F . . 109.5 ?
    H14D C14B H14F . . 109.5 ?
    H14E C14B H14F . . 109.5 ?
loop_
    _geom_torsion_atom_site_label_1
    _geom_torsion_atom_site_label_2
    _geom_torsion_atom_site_label_3
    _geom_torsion_atom_site_label_4
    _geom_torsion_site_symmetry_1
    _geom_torsion_site_symmetry_2
    _geom_torsion_site_symmetry_3
    _geom_torsion_site_symmetry_4
    _geom_torsion
    _geom_torsion_publ_flag
    C6A C1A C2A C3A . . . . 1.5(2) ?
    C6A C1A C2A N2A . . . . -179.83(14) ?
    O2A N2A C2A C3A . . . . -174.43(16) ?
    O3A N2A C2A C3A . . . . 4.0(2) ?
    O2A N2A C2A C1A . . . . 6.9(2) ?
    O3A N2A C2A C1A . . . . -174.71(14) ?
    C1A C2A C3A C4A . . . . -3.8(2) ?
    N2A C2A C3A C4A . . . . 177.60(14) ?
    C2A C3A C4A C5A . . . . 2.1(2) ?
    C3A C4A C5A N3A . . . . 178.34(15) ?
    C3A C4A C5A C6A . . . . 1.7(2) ?
    C2A C1A C6A C5A . . . . 2.4(2) ?
    C2A C1A C6A N1A . . . . -173.81(13) ?
    N3A C5A C6A C1A . . . . 179.38(14) ?
    C4A C5A C6A C1A . . . . -3.9(2) ?
    N3A C5A C6A N1A . . . . -4.4(2) ?
    C4A C5A C6A N1A . . . . 172.33(13) ?
    C7A N1A C6A C1A . . . . -77.9(2) ?
    C7A N1A C6A C5A . . . . 105.78(17) ?
    C6A N1A C7A C12A . . . . -0.5(2) ?
    C6A N1A C7A C8A . . . . -178.66(14) ?
    N1A C7A C8A C9A . . . . -152.68(14) ?
    C12A C7A C8A C9A . . . . 29.1(2) ?
    C7A C8A C9A C10A . . . . -50.05(18) ?
    C7A C8A C9A C13A . . . . -170.00(13) ?
    C7A C8A C9A C14A . . . . 70.27(17) ?
    C13A C9A C10A C11A . . . . 167.20(14) ?
    C8A C9A C10A C11A . . . . 48.27(18) ?
    C14A C9A C10A C11A . . . . -71.94(18) ?
    C9A C10A C11A O1A . . . . 157.90(14) ?
    C9A C10A C11A C12A . . . . -24.2(2) ?
    N1A C7A C12A C11A . . . . -179.87(14) ?
    C8A C7A C12A C11A . . . . -1.8(2) ?
    O1A C11A C12A C7A . . . . 176.94(14) ?
    C10A C11A C12A C7A . . . . -0.9(2) ?
    C6B C1B C2B C3B . . . . 0.7(2) ?
    C6B C1B C2B N2B . . . . 177.76(13) ?
    O2B N2B C2B C1B . . . . 5.8(2) ?
    O3B N2B C2B C1B . . . . -172.66(14) ?
    O2B N2B C2B C3B . . . . -177.04(14) ?
    O3B N2B C2B C3B . . . . 4.5(2) ?
    C1B C2B C3B C4B . . . . 0.5(2) ?
    N2B C2B C3B C4B . . . . -176.64(14) ?
    C2B C3B C4B C5B . . . . -1.1(2) ?
    C3B C4B C5B N3B . . . . 177.49(14) ?
    C3B C4B C5B C6B . . . . 0.5(2) ?
    C2B C1B C6B C5B . . . . -1.2(2) ?
    C2B C1B C6B N1B . . . . -177.79(13) ?
    N3B C5B C6B C1B . . . . -176.31(14) ?
    C4B C5B C6B C1B . . . . 0.6(2) ?
    N3B C5B C6B N1B . . . . 0.3(2) ?
    C4B C5B C6B N1B . . . . 177.25(13) ?
    C7B N1B C6B C1B . . . . -50.4(2) ?
    C7B N1B C6B C5B . . . . 133.02(16) ?
    C6B N1B C7B C12B . . . . -7.7(2) ?
    C6B N1B C7B C8B . . . . 170.43(14) ?
    N1B C7B C8B C9B . . . . 154.69(13) ?
    C12B C7B C8B C9B . . . . -27.1(2) ?
    C7B C8B C9B C14B . . . . 169.43(13) ?
    C7B C8B C9B C13B . . . . -70.59(17) ?
    C7B C8B C9B C10B . . . . 49.73(17) ?
    C14B C9B C10B C11B . . . . -169.64(13) ?
    C13B C9B C10B C11B . . . . 69.49(17) ?
    C8B C9B C10B C11B . . . . -50.92(17) ?
    C9B C10B C11B O1B . . . . -151.53(14) ?
    C9B C10B C11B C12B . . . . 29.4(2) ?
    N1B C7B C12B C11B . . . . -179.99(14) ?
    C8B C7B C12B C11B . . . . 2.0(2) ?
    O1B C11B C12B C7B . . . . 177.82(14) ?
    C10B C11B C12B C7B . . . . -3.1(2) ?
loop_
    _geom_hbond_atom_site_label_D
    _geom_hbond_atom_site_label_H
    _geom_hbond_atom_site_label_A
    _geom_hbond_site_symmetry_A
    _geom_hbond_distance_DH
    _geom_hbond_distance_HA
    _geom_hbond_distance_DA
    _geom_hbond_angle_DHA
    _geom_hbond_publ_flag
    N1A H1NA O1B 6_566 0.89(2) 1.99(2) 2.8678(17) 172(2) yes
    N3A H2NA O1A 5_577 0.90(2) 2.09(2) 2.9874(19) 176(2) yes
    N3A H3NA O2B 1_566 0.91(2) 2.40(2) 3.258(2) 156(2) yes
    N1B H1NB O1W 3_545 0.89(2) 2.45(2) 3.2651(15) 152(2) yes
    N3B H2NB O1B 4 0.88(2) 2.05(2) 2.9161(19) 169(2) yes
    N3B H3NB O1A 4_546 0.88(2) 2.06(2) 2.8963(18) 159(2) yes
    C8A H8AA O2B 1_566 0.97 2.55 3.280(2) 132 yes
    C8B H8BA O1W 3_545 0.97 2.32 3.247(2) 160 yes
