# Supplementary material for: 3-(2-Amino-5-nitro­anilino)-5,5-dimethyl­cyclo­hex-2-en-1-one 0.25-hydrate
Source: Acta Crystallogr Sect E Struct Rep Online. 2010 Aug 28;66(Pt 9):o2414–5. doi: 10.1107/S1600536810033933 (PMC3008006; doi:10.1107/S1600536810033933)
Supplement: Supplementary file 2 [file e-66-o2414-Isup2.hkl]

# 
# h,k,l, Fc-squared, Fo-squared, sigma(Fo-squared) and status flag 
# 
data_I
_shelx_title ' dd4nopd1m in C2/c (100K)' 
_shelx_refln_list_code          4 
_shelx_F_calc_maximum      710.30 
_exptl_crystal_F_000      2376.00 
_reflns_d_resolution_high  0.7097 
 
loop_ 
 _symmetry_equiv_pos_as_xyz 
 'x, y, z' 
 '-x, y, -z+1/2' 
 'x+1/2, y+1/2, z' 
 '-x+1/2, y+1/2, -z+1/2' 
 '-x, -y, -z' 
 'x, -y, z-1/2' 
 '-x+1/2, -y+1/2, -z' 
 'x+1/2, -y+1/2, z-1/2' 
 
_cell_length_a    18.9043 
_cell_length_b    16.7048 
_cell_length_c    17.8806 
_cell_angle_alpha  90.000 
_cell_angle_beta  102.443 
_cell_angle_gamma  90.000 
 
_shelx_F_squared_multiplier     1.000 
 
loop_ 
 _refln_index_h 
 _refln_index_k 
 _refln_index_l 
 _refln_F_squared_calc 
 _refln_F_squared_meas 
 _refln_F_squared_sigma 
 _refln_observed_status 
   2   0   0     3959.74     3776.70     48.91 o 
   4   0   0      309.10      420.08     31.87 o 
   6   0   0     4247.87     4839.93    120.38 o 
   8   0   0    24618.65    25690.53    320.01 o 
  10   0   0      404.40      663.80     53.56 o 
  12   0   0       37.35       23.37     21.90 o 
  14   0   0    13301.03    12977.96    211.76 o 
  16   0   0     4757.22     4196.82    145.03 o 
  18   0   0    10034.88     9932.81    242.49 o 
  20   0   0     2204.46     2445.40    233.37 o 
  22   0   0       70.91       92.78    115.46 o 
  24   0   0      119.46       49.81     93.66 o 
   1   1   0    19431.87    17845.36    239.94 o 
   3   1   0      300.48      248.25     19.85 o 
   5   1   0     3118.36     2719.13     50.81 o 
   7   1   0      384.42      412.45     24.93 o 
   9   1   0     4016.37     3865.56     59.03 o 
  11   1   0     7832.63     8390.55    139.30 o 
  13   1   0     2151.93     2220.07     57.97 o 
  15   1   0      242.16      174.36     32.26 o 
  17   1   0     4676.76     4776.38    113.37 o 
  19   1   0     1162.87     1390.22     91.06 o 
  21   1   0       11.72       75.09     53.31 o 
  23   1   0      664.47      716.39    106.13 o 
  25   1   0      598.94      610.70    145.62 o 
   0   2   0    22008.55    21534.24    254.12 o 
   2   2   0     2255.51     2130.84     28.16 o 
   4   2   0     3242.70     2993.71     84.57 o 
   6   2   0     4239.35     3766.91     60.89 o 
   8   2   0    15111.74    15348.39    120.19 o 
  10   2   0      826.78     1094.19     38.86 o 
  12   2   0      227.19      293.84     23.78 o 
  14   2   0     1041.49     1152.44     52.36 o 
  16   2   0     1288.78     1421.03     73.24 o 
  18   2   0      341.75      291.61     41.66 o 
  20   2   0       58.44       77.84     45.05 o 
  22   2   0      348.69      345.28     75.28 o 
  24   2   0      438.32      394.86    155.06 o 
   1   3   0       67.20       69.68      9.02 o 
   3   3   0      943.86      788.58     24.92 o 
   5   3   0    16659.15    16036.65    136.99 o 
   7   3   0     4252.72     4411.76     59.83 o 
   9   3   0     1291.28     1625.18     51.82 o 
  11   3   0      832.63     1126.81     40.78 o 
  13   3   0     1504.45     1469.42     61.28 o 
  15   3   0      898.37      947.75     57.39 o 
  17   3   0     3317.87     3342.55    109.34 o 
  19   3   0      786.36      726.14     71.28 o 
  21   3   0       69.64      103.90     54.04 o 
  23   3   0      209.33      134.19     64.94 o 
  25   3   0        5.70       64.92     80.65 o 
   0   4   0   187358.81   175325.17   1336.04 o 
   2   4   0      531.86      516.00     18.37 o 
   4   4   0    28163.03    27491.17    187.19 o 
   6   4   0    25811.56    27749.70    198.82 o 
   8   4   0     1798.54     1612.64     40.29 o 
  10   4   0     8330.11     7942.86     88.50 o 
  12   4   0      467.85      710.04     33.95 o 
  14   4   0     1452.00     1532.89     54.08 o 
  16   4   0     2304.73     2404.35     93.56 o 
  18   4   0      469.12      373.65     54.50 o 
  20   4   0      228.52      143.38     53.32 o 
  22   4   0      143.76      185.85     86.49 o 
  24   4   0       28.59       78.04     81.72 o 
   1   5   0     9256.53     9374.22     79.61 o 
   3   5   0    97334.35    96519.65    519.53 o 
   5   5   0    21275.68    20967.66    158.57 o 
   7   5   0    16273.62    17603.79    149.51 o 
   9   5   0     1574.27     1824.91     50.18 o 
  11   5   0     1896.69     1919.83     51.84 o 
  13   5   0     2448.14     2591.56     69.22 o 
  15   5   0      387.89      399.62     41.83 o 
  17   5   0      430.86      430.55     48.10 o 
  19   5   0     4634.98     4642.87    153.31 o 
  21   5   0      601.01      398.40    107.23 o 
  23   5   0       91.20       97.52     79.79 o 
  25   5   0      450.14      444.93    128.06 o 
   0   6   0     3192.87     3790.60     57.98 o 
   2   6   0    18278.60    17952.39    137.81 o 
   4   6   0      103.85      102.29     12.76 o 
   6   6   0     5474.78     5175.95     64.68 o 
   8   6   0     3252.72     3368.67     58.95 o 
  10   6   0     1712.67     1826.09     54.02 o 
  12   6   0      572.63      647.68     34.42 o 
  14   6   0     1586.33     1422.28     57.49 o 
  16   6   0       60.09       93.48     33.27 o 
  18   6   0      732.39      662.06     67.89 o 
  20   6   0       70.51      103.98     50.64 o 
  22   6   0      763.09      808.33    123.98 o 
  24   6   0      155.22      331.12    141.89 o 
   1   7   0     6078.60     6457.82     83.59 o 
   3   7   0     2005.57     2169.37     38.53 o 
   5   7   0     4361.79     4648.03     57.40 o 
   7   7   0     2143.43     2054.71     46.35 o 
   9   7   0     4767.21     5256.04     74.90 o 
  11   7   0        6.30       -9.20     15.17 o 
  13   7   0     1543.04     1890.03     65.25 o 
  15   7   0       19.53       32.70     22.34 o 
  17   7   0        2.12       40.57     31.93 o 
  19   7   0      379.32      541.90     71.97 o 
  21   7   0       26.47       21.67     56.82 o 
  23   7   0      806.14      481.45    121.70 o 
   0   8   0    14541.08    13452.41    174.59 o 
   2   8   0     1019.34     1157.49     33.03 o 
   4   8   0     4550.14     4882.68     63.03 o 
   6   8   0      181.61      189.76     17.23 o 
   8   8   0      606.46      681.04     32.44 o 
  10   8   0     2158.94     2394.79     73.23 o 
  12   8   0      567.64      578.81     37.24 o 
  14   8   0     3618.02     3491.91    105.68 o 
  16   8   0       84.07       58.40     27.34 o 
  18   8   0     1383.95     1625.44    112.79 o 
  20   8   0        6.64      -15.02     37.17 o 
  22   8   0      198.37      231.61    143.25 o 
  24   8   0      203.81      141.01     95.41 o 
   1   9   0    27491.49    28387.50    198.44 o 
   3   9   0     4228.84     4316.44     57.84 o 
   5   9   0     1459.19     1355.50     40.18 o 
   7   9   0    13060.58    12983.30    125.19 o 
   9   9   0     1461.80     1447.23     52.85 o 
  11   9   0      143.26      124.85     22.89 o 
  13   9   0     5841.19     6127.84    120.19 o 
  15   9   0        7.45       -3.74     27.80 o 
  17   9   0      931.28     1003.74     82.22 o 
  19   9   0     1407.98     1772.37    147.56 o 
  21   9   0       14.64       15.35     53.42 o 
  23   9   0       39.12      139.07     83.80 o 
   0  10   0     9706.30    10486.51    148.29 o 
   2  10   0     1789.81     1836.77     40.78 o 
   4  10   0     5592.45     5690.04     71.22 o 
   6  10   0       25.01       -2.87     13.36 o 
   8  10   0      762.95      758.74     36.83 o 
  10  10   0     3484.56     3623.99     78.00 o 
  12  10   0     1298.05     1505.89     65.75 o 
  14  10   0      108.65       79.95     35.01 o 
  16  10   0      396.80      393.17     53.21 o 
  18  10   0      107.63      118.00     46.05 o 
  20  10   0      150.05      181.77     53.80 o 
  22  10   0       85.01       53.14     80.95 o 
   1  11   0     3822.94     3932.03     62.32 o 
   3  11   0     1147.78     1310.74     38.41 o 
   5  11   0       10.51       29.64     16.20 o 
   7  11   0     4275.26     4298.15     84.35 o 
   9  11   0      190.04      157.24     30.24 o 
  11  11   0       62.99       72.63     27.05 o 
  13  11   0     1288.48     1143.86     60.91 o 
  15  11   0     3286.11     3667.61    116.65 o 
  17  11   0      162.76      165.60     50.55 o 
  19  11   0       65.44       95.60     50.78 o 
  21  11   0      159.06      149.33    133.67 o 
   0  12   0       26.62       73.76     22.96 o 
   2  12   0      876.04      899.28     34.47 o 
   4  12   0        2.28       14.51     23.21 o 
   6  12   0     1665.04     1766.43     65.40 o 
   8  12   0      830.69      835.96     50.13 o 
  10  12   0      192.91      174.02     37.76 o 
  12  12   0      278.58      269.09     36.05 o 
  14  12   0      435.68      299.78     43.81 o 
  16  12   0        5.20       -9.91     36.92 o 
  18  12   0       35.23       74.43     53.06 o 
  20  12   0      582.17      645.33    111.11 o 
  22  12   0       40.27      258.09    139.44 o 
   1  13   0      727.64      872.44     52.07 o 
   3  13   0      574.35      617.28     51.71 o 
   5  13   0      136.36      156.86     32.08 o 
   7  13   0       64.29       42.56     25.77 o 
   9  13   0      666.78      723.71     55.59 o 
  11  13   0      778.26      816.75     60.65 o 
  13  13   0      151.12      135.20     37.10 o 
  15  13   0      107.84      121.51     46.09 o 
  17  13   0      239.57      170.73     63.85 o 
  19  13   0      261.94      281.79     79.37 o 
  21  13   0      156.02      285.43    266.47 o 
   0  14   0     1529.43     1434.63     95.06 o 
   2  14   0      315.25       89.64     29.63 o 
   4  14   0    11188.04    11940.00    194.60 o 
   6  14   0     4017.60     3892.81    113.96 o 
   8  14   0        3.98       82.78     32.94 o 
  10  14   0     1048.81     1002.76     88.98 o 
  12  14   0      183.92      149.14     40.21 o 
  14  14   0      148.78      106.84     38.10 o 
  16  14   0      455.81      364.54    107.16 o 
  18  14   0      120.08      163.41     75.88 o 
  20  14   0      166.80       99.37    116.44 o 
   1  15   0      448.30      419.07     52.02 o 
   3  15   0     1408.85     1314.47     77.13 o 
   5  15   0       17.81        9.79     28.60 o 
   7  15   0      886.61      958.51     71.34 o 
   9  15   0       29.62       53.78     34.84 o 
  11  15   0      137.63       99.80     38.20 o 
  13  15   0      206.37      278.35     48.35 o 
  15  15   0      928.06      755.62    112.37 o 
  17  15   0      157.58      160.28    130.17 o 
  19  15   0        0.86       91.04     87.79 o 
   0  16   0      771.82      745.67     98.98 o 
   2  16   0      221.03       88.35     36.98 o 
   4  16   0     3565.48     3547.73    138.88 o 
   6  16   0      744.96      727.68     90.55 o 
   8  16   0       46.78       85.73     36.15 o 
  10  16   0     1272.28     1488.24     92.94 o 
  12  16   0        2.16       88.16     41.22 o 
  14  16   0      342.90      350.15     62.67 o 
  16  16   0        0.28       48.25     61.08 o 
  18  16   0      714.05      737.85    455.04 o 
   1  17   0       43.44       41.89     34.29 o 
   3  17   0       66.29      133.79     41.95 o 
   5  17   0      353.37      148.57     44.59 o 
   7  17   0      741.55      632.87     99.79 o 
   9  17   0     1122.00     1220.25    101.65 o 
  11  17   0      107.96       76.62     41.28 o 
  13  17   0       31.16       17.82     49.41 o 
  15  17   0       88.88       99.57     65.97 o 
  17  17   0      144.23       75.56    137.85 o 
   0  18   0      659.81      309.27     79.87 o 
   2  18   0        0.59       41.38     37.46 o 
   4  18   0     4217.35     4357.61    173.18 o 
   6  18   0      406.79      409.45     62.23 o 
   8  18   0      481.58      452.79     80.33 o 
  10  18   0      186.72      190.07     51.91 o 
  12  18   0      934.55     1137.44     90.96 o 
  14  18   0     1579.22     2161.23    166.61 o 
  16  18   0       30.40        2.93     68.28 o 
   1  19   0      286.73      219.20     53.07 o 
   3  19   0      173.64      151.67     48.34 o 
   5  19   0      232.29      294.10     57.86 o 
   7  19   0       23.42       -6.12     39.56 o 
   9  19   0     1104.84     1196.64    100.18 o 
  11  19   0      219.36      117.67     49.94 o 
  13  19   0       77.70      152.05     67.75 o 
  15  19   0        0.00       81.05     80.59 o 
   0  20   0      208.40      151.57     69.08 o 
   2  20   0      146.46      147.63     56.56 o 
   4  20   0        0.00        9.61     42.53 o 
   6  20   0       13.50      -23.49     41.46 o 
   8  20   0      404.80      543.23     76.01 o 
  10  20   0      386.85      349.63     71.98 o 
  12  20   0       41.18       71.29     61.70 o 
   1  21   0      312.87      345.46     62.79 o 
   3  21   0        0.53       74.26     45.40 o 
   5  21   0      131.24      172.47     55.70 o 
   7  21   0      348.96      217.55     58.91 o 
   9  21   0      305.65      291.73     66.08 o 
  11  21   0       12.22       33.02     58.08 o 
   0  22   0       83.29       33.80     69.92 o 
   2  22   0       26.60       11.91     44.22 o 
   4  22   0       51.70       68.74     51.88 o 
   6  22   0        1.68       47.45     48.37 o 
   8  22   0      149.56      142.22     59.50 o 
   1  23   0       98.44       65.98     50.94 o 
   3  23   0      204.32      153.63     59.04 o 
   5  23   0       59.18      104.56     57.45 o 
 -25   1   1      150.97       50.74     81.61 o 
 -23   1   1      151.47       83.41     63.19 o 
 -21   1   1       38.21       45.74     46.62 o 
 -19   1   1     1533.65     1732.12     92.75 o 
 -17   1   1      314.21      309.68     53.14 o 
 -15   1   1      619.14      541.30     46.72 o 
 -13   1   1     6414.24     6472.07     88.74 o 
 -11   1   1      989.28      969.12     35.55 o 
  -9   1   1      463.27      346.04     26.29 o 
  -7   1   1     5605.66     5453.61     73.53 o 
  -5   1   1      822.38      935.24     33.17 o 
  -3   1   1    37081.25    34554.22    264.49 o 
  -1   1   1     3775.33     2983.60     77.60 o 
   1   1   1     8136.81     7991.44     65.27 o 
   3   1   1    27373.81    25989.40    181.77 o 
   5   1   1     1354.20     1187.09     35.05 o 
   7   1   1     2084.82     2334.13     49.96 o 
   9   1   1      205.91      305.62     23.31 o 
  11   1   1     3053.11     3268.06     96.07 o 
  13   1   1     3133.27     2880.36     66.80 o 
  15   1   1       86.04       78.33     22.38 o 
  17   1   1      564.56      475.77     52.95 o 
  19   1   1      528.71      665.46    117.94 o 
  21   1   1      219.08      200.57     63.03 o 
  23   1   1      375.90      572.45    108.29 o 
  25   1   1        0.25       88.69     91.59 o 
 -26   2   1        7.37      -32.67     75.64 o 
 -24   2   1     1589.72     1776.22    159.28 o 
 -22   2   1     1252.33     1588.41    123.95 o 
 -20   2   1       52.78       79.64     37.17 o 
 -18   2   1     4469.33     4523.29    137.11 o 
 -16   2   1      588.44      557.73     49.36 o 
 -14   2   1     3938.39     3659.02     75.21 o 
 -12   2   1     2628.00     2646.07     54.25 o 
 -10   2   1      161.59      107.93     18.25 o 
  -8   2   1        3.79       24.90     14.20 o 
  -6   2   1     8417.77     9034.86     95.70 o 
  -4   2   1      256.09      167.86     18.14 o 
  -2   2   1     5920.10     5669.75     50.02 o 
   0   2   1     1348.16     1160.99     20.35 o 
   2   2   1    10276.09     8582.77     73.74 o 
   4   2   1     1305.32     1393.12     49.18 o 
   6   2   1     2172.35     1741.62     49.50 o 
   8   2   1    23413.49    24988.48    178.73 o 
  10   2   1    13753.79    14366.39    129.25 o 
  12   2   1      193.99      169.56     22.60 o 
  14   2   1     7297.52     7248.48    103.28 o 
  16   2   1       19.66        8.96     26.23 o 
  18   2   1      864.43      891.21     82.24 o 
  20   2   1     2063.77     2022.26    149.56 o 
  22   2   1      895.53     1126.29    167.02 o 
  24   2   1      970.84     1149.53    276.89 o 
 -25   3   1        0.29       51.77     82.30 o 
 -23   3   1        8.34       35.81     56.57 o 
 -21   3   1       87.40       61.03     48.78 o 
 -19   3   1     2612.40     2544.96    106.12 o 
 -17   3   1      105.24       40.37     28.43 o 
 -15   3   1     4780.97     4721.09    110.40 o 
 -13   3   1     1913.93     2012.09     53.55 o 
 -11   3   1     6256.53     6212.86     79.61 o 
  -9   3   1     2164.54     2339.20     44.38 o 
  -7   3   1        0.92        1.43     17.18 o 
  -5   3   1       29.67      128.13     16.77 o 
  -3   3   1     2476.97     2717.94     38.65 o 
  -1   3   1    57957.41    57145.98    440.14 o 
   1   3   1   150715.50   145750.81   1017.54 o 
   3   3   1     2042.32     1997.51     37.96 o 
   5   3   1      191.68      189.02     18.12 o 
   7   3   1    11558.24    11768.43    109.78 o 
   9   3   1     9908.89    10694.71    101.41 o 
  11   3   1     2690.94     2611.61     53.62 o 
  13   3   1     3070.03     3205.26     62.69 o 
  15   3   1     2034.95     1995.74     63.65 o 
  17   3   1     9635.02     9136.23    189.93 o 
  19   3   1      465.12      420.49     75.96 o 
  21   3   1       20.58      -25.56     48.78 o 
  23   3   1     1108.08     1351.82    139.44 o 
  25   3   1     1331.91     1649.96    219.29 o 
 -24   4   1       32.13       39.08     75.99 o 
 -22   4   1       17.21       59.97     50.73 o 
 -20   4   1      461.48      381.36     59.27 o 
 -18   4   1     4973.39     5293.22    124.66 o 
 -16   4   1     2670.67     2707.12     90.73 o 
 -14   4   1     5102.94     5037.38     92.54 o 
 -12   4   1     4719.51     4804.96     75.54 o 
 -10   4   1     7070.10     7740.31     90.57 o 
  -8   4   1     5940.28     5993.42     79.35 o 
  -6   4   1      507.13      614.74     25.60 o 
  -4   4   1    10174.91     9848.36     82.46 o 
  -2   4   1    19924.49    18588.98    128.56 o 
   0   4   1     4992.99     4752.30     53.70 o 
   2   4   1     2109.36     2195.77     32.77 o 
   4   4   1    11593.67    11580.27     95.09 o 
   6   4   1     5559.48     6442.44     71.53 o 
   8   4   1    41026.85    40289.05    389.35 o 
  10   4   1      870.10      865.44     38.31 o 
  12   4   1      320.48      449.65     28.39 o 
  14   4   1        1.77        2.36     17.17 o 
  16   4   1     6319.61     6114.72    133.34 o 
  18   4   1       53.03      144.71     41.10 o 
  20   4   1      584.21      525.98     95.82 o 
  22   4   1      779.31      728.69    105.72 o 
  24   4   1       80.42       -1.50     79.23 o 
 -25   5   1       41.07       50.42     85.75 o 
 -23   5   1       14.73       13.49     68.58 o 
 -21   5   1      178.15       90.30     46.95 o 
 -19   5   1        1.85       17.04     39.08 o 
 -17   5   1      146.78      108.21     33.84 o 
 -15   5   1      883.98      918.35     51.18 o 
 -13   5   1       96.50       62.95     18.75 o 
 -11   5   1      818.56      825.96     37.96 o 
  -9   5   1      258.70      284.18     23.71 o 
  -7   5   1     2279.77     2410.57     44.95 o 
  -5   5   1      379.82      376.45     18.97 o 
  -3   5   1    15842.93    16978.90    121.81 o 
  -1   5   1    13450.94    13418.21    112.37 o 
   1   5   1    17528.45    16200.25    120.11 o 
   3   5   1     1650.84     1859.61     38.28 o 
   5   5   1     1909.86     1974.52     39.97 o 
   7   5   1       80.65      226.96     19.45 o 
   9   5   1     5350.03     5269.61     73.79 o 
  11   5   1       28.01       16.40     14.97 o 
  13   5   1      825.92      719.65     36.49 o 
  15   5   1     3018.60     2821.44     72.11 o 
  17   5   1       25.28        0.16     31.00 o 
  19   5   1     1030.48     1072.57    146.62 o 
  21   5   1       11.85        6.85     53.14 o 
  23   5   1      305.41      408.89    114.92 o 
  25   5   1      385.11      517.52    134.60 o 
 -24   6   1      621.69      606.49    141.81 o 
 -22   6   1       58.90       43.31     50.84 o 
 -20   6   1      325.00      247.84     58.85 o 
 -18   6   1        2.02      -16.78     26.29 o 
 -16   6   1     1334.53     1279.05     65.95 o 
 -14   6   1      520.32      493.94     43.20 o 
 -12   6   1        8.96       20.08     18.35 o 
 -10   6   1       58.25       24.29     13.75 o 
  -8   6   1     5200.84     5171.96     71.45 o 
  -6   6   1     8188.77     8719.46     84.16 o 
  -4   6   1     1341.33     1303.96     28.28 o 
  -2   6   1    28181.02    27577.59    197.94 o 
   0   6   1    10373.91    10874.70     87.83 o 
   2   6   1     5341.17     5481.31     62.75 o 
   4   6   1       97.04      122.38     17.40 o 
   6   6   1     2438.92     2871.36     50.05 o 
   8   6   1     8142.71     9036.62     96.57 o 
  10   6   1      870.80      895.62     36.03 o 
  12   6   1      262.92      257.17     23.43 o 
  14   6   1     2331.24     2849.58     69.83 o 
  16   6   1      101.79      142.54     34.87 o 
  18   6   1       71.48       92.03     38.77 o 
  20   6   1     2126.93     2767.87    340.37 o 
  22   6   1      268.92      298.85    104.97 o 
  24   6   1      146.88      204.28     99.28 o 
 -25   7   1      339.31      529.76    138.38 o 
 -23   7   1      310.06      181.14     78.94 o 
 -21   7   1      722.40      624.09     80.29 o 
 -19   7   1        5.55      -10.70     32.62 o 
 -17   7   1        6.46       46.49     29.22 o 
 -15   7   1      246.17      189.89     28.64 o 
 -13   7   1      144.76      158.42     24.01 o 
 -11   7   1      821.04      843.94     39.76 o 
  -9   7   1     1347.71     1555.72     46.90 o 
  -7   7   1      434.07      522.43     26.01 o 
  -5   7   1     2805.07     2807.80     43.09 o 
  -3   7   1    50263.52    49899.62    306.42 o 
  -1   7   1       88.47      122.69     12.41 o 
   1   7   1    10559.59    10714.04     93.72 o 
   3   7   1       15.31       54.08     12.07 o 
   5   7   1      172.05      157.18     16.90 o 
   7   7   1    18773.81    20077.59    165.41 o 
   9   7   1     4944.11     5288.12     76.21 o 
  11   7   1       70.38       53.22     18.42 o 
  13   7   1      402.12      446.79     32.17 o 
  15   7   1     2461.46     2527.96     73.17 o 
  17   7   1       20.39       13.11     31.51 o 
  19   7   1      533.60      478.77    117.28 o 
  21   7   1      266.72      209.30     76.87 o 
  23   7   1      149.12       61.98    193.84 o 
 -24   8   1        0.94      164.17     93.80 o 
 -22   8   1      482.26      358.77    179.96 o 
 -20   8   1        5.84       56.32     42.82 o 
 -18   8   1      111.67       98.39     41.59 o 
 -16   8   1       35.26        9.82     27.22 o 
 -14   8   1      391.46      336.13     35.86 o 
 -12   8   1     1341.27     1563.10     56.96 o 
 -10   8   1      211.68      187.99     22.21 o 
  -8   8   1      841.05      856.98     36.40 o 
  -6   8   1     1576.63     1552.82     44.90 o 
  -4   8   1      737.83      941.11     28.53 o 
  -2   8   1    18212.77    18708.84    142.69 o 
   0   8   1     1462.60     1524.72     37.07 o 
   2   8   1     1136.64     1301.95     34.56 o 
   4   8   1      102.18      125.17     16.02 o 
   6   8   1     9676.15    10209.50    108.83 o 
   8   8   1     1765.64     1897.07     62.06 o 
  10   8   1      466.85      436.81     38.44 o 
  12   8   1       30.09       -1.34     18.36 o 
  14   8   1     1016.39      843.28     46.50 o 
  16   8   1       12.50       64.48     33.76 o 
  18   8   1     1119.16     1142.79     88.57 o 
  20   8   1        1.93       -2.22     79.59 o 
  22   8   1      884.32      976.28    158.88 o 
  24   8   1      378.19      541.23    137.13 o 
 -23   9   1       10.84       18.61     65.14 o 
 -21   9   1      188.26       57.00     51.21 o 
 -19   9   1      180.96      149.15     81.38 o 
 -17   9   1       43.52       42.32     29.49 o 
 -15   9   1      330.13      201.84     45.46 o 
 -13   9   1       47.78       43.57     23.97 o 
 -11   9   1      435.90      537.90     35.37 o 
  -9   9   1      160.07      137.75     23.41 o 
  -7   9   1      379.47      408.26     23.08 o 
  -5   9   1      264.97      241.45     22.21 o 
  -3   9   1    16660.16    16454.81    149.35 o 
  -1   9   1     5312.04     5836.83     68.72 o 
   1   9   1       38.16       58.40     12.44 o 
   3   9   1     2597.80     2849.58     51.91 o 
   5   9   1     3431.60     3377.82     58.33 o 
   7   9   1     1882.06     1912.52     51.61 o 
   9   9   1      286.75      295.92     27.85 o 
  11   9   1     8887.80     9200.44    118.83 o 
  13   9   1      564.25      658.04     42.39 o 
  15   9   1     4100.92     3366.70    101.92 o 
  17   9   1      171.52      146.98     44.24 o 
  19   9   1       67.33      118.87     55.04 o 
  21   9   1      218.45      159.01    152.16 o 
  23   9   1       25.70       12.39     78.11 o 
 -22  10   1      116.05      198.73     68.77 o 
 -20  10   1        2.11       49.87     46.67 o 
 -18  10   1      144.35      112.46     44.87 o 
 -16  10   1      336.52      245.39     39.00 o 
 -14  10   1     1113.91     1098.73     65.87 o 
 -12  10   1     1722.28     1508.55     62.73 o 
 -10  10   1      899.46      783.04     43.88 o 
  -8  10   1     4633.96     4396.88     72.95 o 
  -6  10   1     2635.59     2910.42     49.00 o 
  -4  10   1     1655.12     1908.33     42.53 o 
  -2  10   1      496.22      442.93     24.16 o 
   0  10   1       14.68       28.14     12.72 o 
   2  10   1     6471.76     6329.08     90.51 o 
   4  10   1     1321.64     1271.50     40.62 o 
   6  10   1      107.56      100.91     18.54 o 
   8  10   1     1182.93     1190.46     49.87 o 
  10  10   1     4327.51     4220.27     87.83 o 
  12  10   1      228.08      124.95     28.50 o 
  14  10   1      216.69      194.01     33.50 o 
  16  10   1      700.30      668.87     63.58 o 
  18  10   1       29.34       51.01     43.67 o 
  20  10   1      722.42      962.99    139.46 o 
  22  10   1       30.13      153.28     98.99 o 
 -23  11   1       51.34      111.34    129.99 o 
 -21  11   1       39.30       58.89     54.97 o 
 -19  11   1        8.40       65.56     44.57 o 
 -17  11   1        5.12       -1.10     35.96 o 
 -15  11   1     1613.97     1694.50     82.96 o 
 -13  11   1       22.73      103.80     27.19 o 
 -11  11   1     1216.46     1206.19     56.84 o 
  -9  11   1       18.89       26.78     21.38 o 
  -7  11   1     7108.35     7343.99    110.79 o 
  -5  11   1      818.55      790.40     33.90 o 
  -3  11   1     1563.63     1521.68     44.16 o 
  -1  11   1     2187.65     2192.35     47.20 o 
   1  11   1     4897.02     4805.70     68.28 o 
   3  11   1     2395.11     2456.59     48.65 o 
   5  11   1     2838.31     2984.02     61.57 o 
   7  11   1      121.70      117.63     21.37 o 
   9  11   1      393.64      383.15     38.10 o 
  11  11   1     9734.40     9948.70    144.17 o 
  13  11   1      666.42      520.83     44.37 o 
  15  11   1      424.70      356.13     47.42 o 
  17  11   1       73.64       98.40     45.25 o 
  19  11   1      364.89      357.76    112.12 o 
  21  11   1       45.87      155.96    122.83 o 
 -22  12   1       53.51      121.48     75.48 o 
 -20  12   1       17.46       64.41     62.99 o 
 -18  12   1     2411.19     2865.65    214.90 o 
 -16  12   1       92.22      127.59     40.07 o 
 -14  12   1      238.67      194.55     39.49 o 
 -12  12   1      308.73      322.39     37.68 o 
 -10  12   1       67.16      132.68     37.60 o 
  -8  12   1     3394.65     3526.97     82.74 o 
  -6  12   1     9910.19     9745.63    157.43 o 
  -4  12   1     1437.65     1355.71     58.60 o 
  -2  12   1      323.40      384.19     27.86 o 
   0  12   1    10234.77    10514.16    128.39 o 
   2  12   1        3.41       13.85     16.78 o 
   4  12   1      526.12      456.91     33.44 o 
   6  12   1     2744.55     2721.62     84.43 o 
   8  12   1     8877.30     8832.11    187.76 o 
  10  12   1      178.40      182.29     34.37 o 
  12  12   1      163.43      143.17     33.93 o 
  14  12   1      403.04      419.36     68.46 o 
  16  12   1      765.61      613.49     99.77 o 
  18  12   1      413.32      354.07     85.15 o 
  20  12   1       54.44      141.50     76.49 o 
  22  12   1      172.13      298.86    163.33 o 
 -21  13   1        2.47       32.09     77.44 o 
 -19  13   1      243.61      165.54    109.75 o 
 -17  13   1       70.56      125.10     56.56 o 
 -15  13   1     2191.96     2110.44    116.28 o 
 -13  13   1       50.05       52.95     31.32 o 
 -11  13   1        8.14       11.45     32.23 o 
  -9  13   1      321.15      232.29     37.81 o 
  -7  13   1        0.33      -19.09     26.42 o 
  -5  13   1     8406.48     8468.76    147.16 o 
  -3  13   1      815.25      921.10     57.35 o 
  -1  13   1      164.19      146.14     26.38 o 
   1  13   1       62.41       19.32     20.73 o 
   3  13   1       18.90       13.09     19.78 o 
   5  13   1      419.79      422.13     42.05 o 
   7  13   1      461.47      564.42     48.92 o 
   9  13   1      691.96      814.64     58.88 o 
  11  13   1     1338.98     1383.48     77.40 o 
  13  13   1      262.28      226.11     40.51 o 
  15  13   1       20.89       90.36     40.67 o 
  17  13   1        0.24       49.99     46.45 o 
  19  13   1      489.62      689.34    132.05 o 
  21  13   1       75.44      419.16    165.49 o 
 -20  14   1      134.83      101.09     84.89 o 
 -18  14   1        6.30       23.54     67.75 o 
 -16  14   1     1049.70      981.33    110.37 o 
 -14  14   1        0.10      -18.04     35.06 o 
 -12  14   1       32.11       16.39     32.20 o 
 -10  14   1     1340.90     1316.85    105.37 o 
  -8  14   1     1153.48     1025.66     85.03 o 
  -6  14   1      576.33      769.44     69.95 o 
  -4  14   1     5725.81     5905.01    133.75 o 
  -2  14   1        3.57       11.24     26.50 o 
   0  14   1      370.73      312.59     39.32 o 
   2  14   1     2405.02     2211.67     91.29 o 
   4  14   1      116.30      124.94     34.01 o 
   6  14   1     2078.38     2211.44     98.82 o 
   8  14   1      906.53      999.18     89.77 o 
  10  14   1      744.53      790.78     61.21 o 
  12  14   1      773.59      763.30     62.96 o 
  14  14   1       47.38       76.23     39.33 o 
  16  14   1      505.20      505.44     71.83 o 
  18  14   1      295.74      371.84    109.85 o 
  20  14   1      130.05      152.56     93.58 o 
 -19  15   1      140.01      129.56     94.22 o 
 -17  15   1        2.27       -6.22     59.39 o 
 -15  15   1       70.30       10.40     44.59 o 
 -13  15   1      752.50      923.65     82.69 o 
 -11  15   1      158.02      189.49     42.30 o 
  -9  15   1      133.07      103.23     37.98 o 
  -7  15   1      628.65      701.22     63.13 o 
  -5  15   1       37.11      -14.04     34.19 o 
  -3  15   1      944.00      832.69     62.81 o 
  -1  15   1      157.13       43.81     33.23 o 
   1  15   1     1306.00     1428.36     88.83 o 
   3  15   1     1049.60      859.01     63.23 o 
   5  15   1     2146.57     2177.20    101.58 o 
   7  15   1      135.30      152.80     39.19 o 
   9  15   1      123.38       99.90     39.84 o 
  11  15   1     1340.44     1453.76     92.64 o 
  13  15   1      112.76       72.58     42.65 o 
  15  15   1      324.15      270.41     68.40 o 
  17  15   1       40.65      -56.62     71.95 o 
  19  15   1      158.85       77.68    109.26 o 
 -18  16   1      160.97      248.96    118.48 o 
 -16  16   1       44.35       60.71     58.40 o 
 -14  16   1       87.49       80.53     50.82 o 
 -12  16   1      376.17      297.13     53.52 o 
 -10  16   1        0.67      -31.80     31.80 o 
  -8  16   1       22.90        7.12     31.11 o 
  -6  16   1        7.60       13.72     30.91 o 
  -4  16   1      309.52      229.72     41.75 o 
  -2  16   1      143.38      104.29     37.83 o 
   0  16   1       45.45       25.37     29.87 o 
   2  16   1     1949.12     1665.17    102.76 o 
   4  16   1       20.10        5.53     32.26 o 
   6  16   1     1604.27     1399.84     83.96 o 
   8  16   1       61.67      115.35     38.49 o 
  10  16   1      714.42      619.52     81.33 o 
  12  16   1      362.87      381.35     57.98 o 
  14  16   1      736.06      951.43     90.64 o 
  16  16   1       24.80       -9.35     63.98 o 
  18  16   1      334.27      386.43    156.37 o 
 -17  17   1       61.94      111.17     89.90 o 
 -15  17   1       54.45        3.48     59.14 o 
 -13  17   1      254.44      228.39     56.24 o 
 -11  17   1      140.49      145.52     45.09 o 
  -9  17   1     3076.15     3445.30    151.22 o 
  -7  17   1     1206.78     1066.93     80.35 o 
  -5  17   1        1.26       64.63     36.54 o 
  -3  17   1      547.76      631.10     67.79 o 
  -1  17   1      138.11      199.71     45.16 o 
   1  17   1      131.48      100.42     40.40 o 
   3  17   1       16.78       -6.60     30.42 o 
   5  17   1       27.80        5.58     34.00 o 
   7  17   1     1230.30     1345.16     96.73 o 
   9  17   1      509.81      536.95     62.76 o 
  11  17   1      238.68      194.69     59.49 o 
  13  17   1       23.54       53.76     47.20 o 
  15  17   1      905.15     1382.84    145.95 o 
  17  17   1      155.33      237.22    111.87 o 
 -16  18   1      373.06      529.42    111.42 o 
 -14  18   1       91.52        1.01     60.47 o 
 -12  18   1       51.72       28.14     44.69 o 
 -10  18   1      196.53      227.08     51.13 o 
  -8  18   1      205.91      171.65     49.26 o 
  -6  18   1       12.05       44.27     39.46 o 
  -4  18   1      550.21      417.53     61.89 o 
  -2  18   1        0.74      -14.73     33.71 o 
   0  18   1       78.96      -13.88     33.77 o 
   2  18   1       20.30        9.13     40.03 o 
   4  18   1      152.48      188.19     51.55 o 
   6  18   1      282.18      229.74     52.03 o 
   8  18   1      371.92      298.30     58.05 o 
  10  18   1       95.96       48.24     45.71 o 
  12  18   1      885.47     1103.76    113.44 o 
  14  18   1      511.74      618.88     81.35 o 
  16  18   1      457.87      295.43    115.88 o 
 -15  19   1      407.28      432.93    106.74 o 
 -13  19   1      227.39      209.38     63.30 o 
 -11  19   1      163.02      158.97     60.65 o 
  -9  19   1       35.97       56.87     45.54 o 
  -7  19   1      439.84      350.46     62.67 o 
  -5  19   1       52.60        7.04     37.40 o 
  -3  19   1      453.22      434.80     63.86 o 
  -1  19   1       60.02        0.57     36.58 o 
   1  19   1      315.26      305.38     57.69 o 
   3  19   1      206.52      130.25     46.49 o 
   5  19   1      931.74      791.20     79.79 o 
   7  19   1      125.76       52.75     42.68 o 
   9  19   1      550.55      535.49     80.88 o 
  11  19   1       21.80       62.77     53.48 o 
  13  19   1      283.97      338.83     73.73 o 
  15  19   1       76.32       54.51    113.06 o 
 -12  20   1        0.21       58.87     55.98 o 
 -10  20   1       67.58      110.25     58.31 o 
  -8  20   1      274.12      275.17     66.12 o 
  -6  20   1      106.48      141.16     52.39 o 
  -4  20   1      351.85      464.53     68.71 o 
  -2  20   1      277.31      229.94     53.52 o 
   0  20   1       76.17      138.30     46.00 o 
   2  20   1       43.24       35.53     41.76 o 
   4  20   1       72.37       -0.10     40.83 o 
   6  20   1      684.97      581.59     75.49 o 
   8  20   1      162.50      115.58     51.61 o 
  10  20   1      418.76      340.80     76.26 o 
  12  20   1      476.75      596.02    101.46 o 
 -11  21   1       98.74      188.73     66.68 o 
  -9  21   1      519.48      520.15     84.59 o 
  -7  21   1       86.57       52.88     53.04 o 
  -5  21   1       69.77       68.66     47.94 o 
  -3  21   1       13.40       83.28     46.16 o 
  -1  21   1       95.38      131.23     50.76 o 
   1  21   1      403.45      403.15     70.83 o 
   3  21   1      876.87      935.58    111.09 o 
   5  21   1       84.87       65.82     47.25 o 
   7  21   1      171.56      143.48     57.33 o 
   9  21   1       40.35       58.06     51.91 o 
  11  21   1       31.03       18.37     63.89 o 
  -8  22   1      288.72      227.79     66.33 o 
  -6  22   1     1025.02     1249.46    121.30 o 
  -4  22   1      175.79      262.38     66.38 o 
  -2  22   1        0.73       55.81     45.34 o 
   0  22   1      177.87      183.20     55.17 o 
   2  22   1      207.51      257.12     62.53 o 
   4  22   1      200.67      263.66     63.43 o 
   6  22   1      138.80       95.05     58.53 o 
   8  22   1       71.28      125.57     62.30 o 
  -5  23   1      111.50      218.15     69.13 o 
  -3  23   1      648.17      656.13     94.19 o 
  -1  23   1      224.43      334.46     75.14 o 
   1  23   1        0.59        8.59     53.63 o 
   3  23   1        0.10       -3.87     47.95 o 
   5  23   1      980.42     1278.95    190.69 o 
 -26   0   2        1.59      -79.03     95.53 o 
 -24   0   2      265.80      432.06    128.10 o 
 -22   0   2      243.71      161.63     69.23 o 
 -20   0   2      127.80       92.32     50.37 o 
 -18   0   2     1947.35     1978.68    128.36 o 
 -16   0   2    13071.22    12667.98    261.36 o 
 -14   0   2      309.45      368.25     53.95 o 
 -12   0   2       86.95       70.22     34.54 o 
 -10   0   2     4151.92     5011.31    201.01 o 
  -8   0   2      760.76      931.69     50.78 o 
  -6   0   2     7877.84     8547.75    123.84 o 
  -4   0   2     3093.12     3006.19     60.45 o 
  -2   0   2     2918.09     2234.84     48.39 o 
   0   0   2     1008.06      891.84     20.72 o 
   2   0   2    51288.55    47714.36    465.13 o 
   4   0   2    77261.77    72190.20    805.24 o 
   6   0   2    18110.74    19094.07    239.56 o 
   8   0   2    20906.35    22050.59    284.24 o 
  10   0   2     2150.72     2214.07    100.87 o 
  12   0   2     6746.66     6922.46    141.44 o 
  14   0   2      118.86      127.57     36.48 o 
  16   0   2      141.91       95.44     47.13 o 
  18   0   2     1442.88      941.23    146.15 o 
  20   0   2      299.10      179.19     87.83 o 
  22   0   2       93.36      278.81    103.64 o 
  24   0   2      141.89      128.31    123.49 o 
 -25   1   2      108.97       41.63     69.00 o 
 -23   1   2        8.43      117.42     53.59 o 
 -21   1   2      132.44      126.19     42.37 o 
 -19   1   2        1.74       27.02     29.08 o 
 -17   1   2     2840.63     2984.79    101.15 o 
 -15   1   2      214.42      238.96     34.24 o 
 -13   1   2       73.56      128.79     21.17 o 
 -11   1   2    11829.09    11717.52    139.05 o 
  -9   1   2        4.68       31.11     13.73 o 
  -7   1   2     1535.11     1366.46     40.95 o 
  -5   1   2    43005.30    41639.90    273.17 o 
  -3   1   2    61118.65    56451.04    416.43 o 
  -1   1   2      776.39      675.27     17.90 o 
   1   1   2    15807.74    14483.22    120.53 o 
   3   1   2     4036.03     3793.10     46.63 o 
   5   1   2       25.53       -1.20     15.24 o 
   7   1   2    12792.44    13540.53    137.93 o 
   9   1   2      816.44      940.39     40.74 o 
  11   1   2      479.84      464.12     31.04 o 
  13   1   2        6.38       -7.00     17.56 o 
  15   1   2      108.99      154.07     27.29 o 
  17   1   2     3969.65     3804.28    194.19 o 
  19   1   2        2.85       30.63     43.87 o 
  21   1   2      652.79      532.00    129.40 o 
  23   1   2      151.59      190.61     75.75 o 
  25   1   2      962.58     1083.04    298.16 o 
 -26   2   2       41.49      -34.07     68.97 o 
 -24   2   2      323.95      345.17     82.86 o 
 -22   2   2        1.19       19.18     48.85 o 
 -20   2   2      354.65      386.78     49.22 o 
 -18   2   2      434.10      386.14     45.78 o 
 -16   2   2      253.62      195.57     34.92 o 
 -14   2   2     1635.35     1664.35     67.11 o 
 -12   2   2     2978.50     3191.80     79.09 o 
 -10   2   2        7.08       12.64     14.22 o 
  -8   2   2        1.95       20.08     13.43 o 
  -6   2   2      324.78      457.28     23.64 o 
  -4   2   2     6892.92     6221.61     70.36 o 
  -2   2   2      910.22     1023.66     22.01 o 
   0   2   2       49.47       19.07      6.55 o 
   2   2   2     2620.25     2516.40     34.38 o 
   4   2   2     3140.05     2704.94     53.30 o 
   6   2   2     2389.55     2440.43     43.88 o 
   8   2   2    12233.33    13075.79    119.13 o 
  10   2   2        1.53       10.52     13.80 o 
  12   2   2     2631.48     2678.27     64.55 o 
  14   2   2      339.64      345.04     33.63 o 
  16   2   2      307.13      216.90     34.83 o 
  18   2   2      118.23        9.49     49.18 o 
  20   2   2        2.92       15.20     50.61 o 
  22   2   2       81.53       72.15     60.00 o 
  24   2   2      169.61      367.62    100.61 o 
 -25   3   2      105.37      120.77     81.91 o 
 -23   3   2       14.91       37.22     54.12 o 
 -21   3   2      803.42      833.44     72.95 o 
 -19   3   2      680.01      741.32     80.82 o 
 -17   3   2      603.04      667.94     53.80 o 
 -15   3   2      303.66      286.98     35.00 o 
 -13   3   2        1.78       23.36     19.75 o 
 -11   3   2       13.53       28.64     16.01 o 
  -9   3   2     4196.18     4346.50     68.85 o 
  -7   3   2     2576.10     2581.33     54.83 o 
  -5   3   2    20181.20    17875.05    141.26 o 
  -3   3   2    35408.02    32155.76    214.54 o 
  -1   3   2    10291.40    10147.11     81.70 o 
   1   3   2    12368.48    10690.55     95.54 o 
   3   3   2     2671.65     2494.14     43.64 o 
   5   3   2      303.98      261.33     18.85 o 
   7   3   2     1859.39     2234.83     41.58 o 
   9   3   2     3368.31     3687.58     57.53 o 
  11   3   2     4938.43     4801.39     71.91 o 
  13   3   2      376.60      456.90     32.97 o 
  15   3   2     2740.38     2448.38     73.04 o 
  17   3   2     1096.72     1053.05     84.22 o 
  19   3   2        8.94       67.00     64.27 o 
  21   3   2      241.10      288.10     70.03 o 
  23   3   2       63.01      142.86     80.05 o 
  25   3   2      391.65      433.38    131.40 o 
 -24   4   2       18.32       -7.03     55.54 o 
 -22   4   2      588.86      590.46     86.05 o 
 -20   4   2      989.59     1082.93    112.47 o 
 -18   4   2     1051.51     1057.76     68.53 o 
 -16   4   2     4536.14     4525.70    101.29 o 
 -14   4   2     2339.58     2372.51     73.32 o 
 -12   4   2     1267.69     1494.87     48.02 o 
 -10   4   2        0.96       34.47     13.89 o 
  -8   4   2      217.16      172.71     19.54 o 
  -6   4   2     6806.61     6739.47     76.06 o 
  -4   4   2     1188.04     1218.66     29.01 o 
  -2   4   2    23286.47    22038.88    162.30 o 
   0   4   2      124.50      169.53     13.77 o 
   2   4   2    12452.54    12163.26    101.83 o 
   4   4   2     9779.34     9569.85     85.36 o 
   6   4   2     2815.70     2995.55     47.84 o 
   8   4   2    22000.46    23509.96    195.41 o 
  10   4   2     2067.03     2142.02     55.71 o 
  12   4   2     4976.47     5121.13     75.83 o 
  14   4   2     3165.91     3409.06     78.75 o 
  16   4   2       28.63       14.11     25.69 o 
  18   4   2      290.19      165.22     77.67 o 
  20   4   2      602.67      548.88    101.47 o 
  22   4   2       19.31      -15.67     48.89 o 
  24   4   2       82.30      111.98     83.66 o 
 -25   5   2      311.89      380.62    117.76 o 
 -23   5   2      917.70     1033.36    117.32 o 
 -21   5   2       86.07      224.73     57.50 o 
 -19   5   2     1574.06     1594.42     85.92 o 
 -17   5   2     2540.38     2626.01     95.11 o 
 -15   5   2        4.11       53.88     24.48 o 
 -13   5   2       99.33       62.32     21.55 o 
 -11   5   2      397.31      354.45     26.97 o 
  -9   5   2    17496.62    19098.54    159.17 o 
  -7   5   2      505.27      435.58     29.39 o 
  -5   5   2     3909.54     3741.80     46.81 o 
  -3   5   2    14509.68    13841.90    116.13 o 
  -1   5   2      218.67      323.23     17.97 o 
   1   5   2      948.18     1024.63     31.73 o 
   3   5   2    22242.51    21101.94    156.28 o 
   5   5   2     6926.11     7477.55     75.96 o 
   7   5   2    12346.38    12800.55    113.85 o 
   9   5   2      124.53      147.17     20.19 o 
  11   5   2      568.50      576.01     38.61 o 
  13   5   2      240.79      313.97     30.51 o 
  15   5   2     1556.66     1913.34     76.40 o 
  17   5   2      213.89      308.97     53.66 o 
  19   5   2        1.26      -18.80     46.12 o 
  21   5   2      245.95      224.83     67.87 o 
  23   5   2        6.05      -36.21     66.98 o 
 -24   6   2       23.46       91.76     84.85 o 
 -22   6   2        5.18       -5.85     41.22 o 
 -20   6   2      130.28      238.77     54.40 o 
 -18   6   2      204.79      275.78     41.93 o 
 -16   6   2      140.75       74.59     27.06 o 
 -14   6   2      340.10      264.74     30.46 o 
 -12   6   2      167.51      163.09     21.86 o 
 -10   6   2        5.91       -7.45     13.82 o 
  -8   6   2     7865.97     8386.53     87.61 o 
  -6   6   2     6408.16     6408.18     67.43 o 
  -4   6   2     2556.24     2511.50     45.89 o 
  -2   6   2      974.13     1022.28     23.67 o 
   0   6   2     3308.07     3558.32     56.78 o 
   2   6   2     1758.82     1636.87     37.04 o 
   4   6   2     6543.55     7159.07     80.14 o 
   6   6   2      144.40      200.16     17.73 o 
   8   6   2     1269.85     1050.43     38.13 o 
  10   6   2     1383.29     1649.49     48.38 o 
  12   6   2      358.88      361.09     26.75 o 
  14   6   2       31.66       35.61     18.96 o 
  16   6   2      596.15      352.84     44.01 o 
  18   6   2        0.84        0.32     31.72 o 
  20   6   2      211.57      352.14     83.05 o 
  22   6   2       97.20      102.15     80.44 o 
  24   6   2       26.02      161.95     94.88 o 
 -25   7   2        8.98       65.87     75.76 o 
 -23   7   2      107.00      102.71     67.84 o 
 -21   7   2       57.31       41.43     46.85 o 
 -19   7   2       66.64       39.99     31.72 o 
 -17   7   2      416.88      357.78     42.71 o 
 -15   7   2      335.43      325.09     35.90 o 
 -13   7   2      137.93      115.77     22.48 o 
 -11   7   2      407.49      442.74     37.19 o 
  -9   7   2      755.08      851.54     36.95 o 
  -7   7   2     2204.38     2055.39     40.32 o 
  -5   7   2      399.69      459.31     35.62 o 
  -3   7   2     8990.70     9459.99    100.26 o 
  -1   7   2     4577.45     5029.73     59.54 o 
   1   7   2     8435.00     9111.34     93.21 o 
   3   7   2      973.05     1020.85     32.88 o 
   5   7   2       67.13      125.05     21.76 o 
   7   7   2     1192.37     1325.79     43.79 o 
   9   7   2     2098.28     2124.48     52.59 o 
  11   7   2      108.97       35.13     18.30 o 
  13   7   2      364.84      454.61     32.30 o 
  15   7   2      557.86      632.14     49.90 o 
  17   7   2      228.29      206.55     47.67 o 
  19   7   2      566.71      480.28    105.59 o 
  21   7   2       14.03       47.09     59.33 o 
  23   7   2       10.31      -35.37     71.83 o 
 -24   8   2      168.49       78.51     73.47 o 
 -22   8   2       73.42      138.71     60.41 o 
 -20   8   2      699.22      846.67     87.02 o 
 -18   8   2        0.50       52.00     30.50 o 
 -16   8   2      852.20      948.40     59.97 o 
 -14   8   2      391.22      328.33     35.31 o 
 -12   8   2        0.65      -16.81     16.81 o 
 -10   8   2       14.93       10.17     15.68 o 
  -8   8   2       56.52       64.20     15.62 o 
  -6   8   2        9.91       -4.79     12.86 o 
  -4   8   2      188.72      168.25     23.03 o 
  -2   8   2      608.69      624.57     26.75 o 
   0   8   2     1648.20     1627.04     42.14 o 
   2   8   2      776.65      862.18     28.49 o 
   4   8   2      158.10      117.74     15.84 o 
   6   8   2     5361.89     5416.59     85.57 o 
   8   8   2      933.64     1025.74     40.56 o 
  10   8   2        9.07       31.42     17.65 o 
  12   8   2     1280.72     1186.89     51.17 o 
  14   8   2      679.54      709.67     48.78 o 
  16   8   2      169.98       77.44     35.00 o 
  18   8   2      184.96      134.69     47.42 o 
  20   8   2       85.47       51.44     60.04 o 
  22   8   2       83.55      229.23    102.03 o 
 -23   9   2     2085.88     2517.17    267.73 o 
 -21   9   2       16.77      -40.47     40.47 o 
 -19   9   2       39.20       79.01     44.79 o 
 -17   9   2      976.70     1097.42     71.68 o 
 -15   9   2      584.10      411.95     41.32 o 
 -13   9   2     1840.99     2084.78     73.64 o 
 -11   9   2      139.37       89.66     23.90 o 
  -9   9   2      868.50      966.15     53.41 o 
  -7   9   2     3760.09     3851.34     70.69 o 
  -5   9   2      150.81      157.97     20.90 o 
  -3   9   2     1021.79     1347.14     36.41 o 
  -1   9   2     7057.34     7743.95     84.36 o 
   1   9   2     5937.61     6424.89     87.96 o 
   3   9   2        0.25        5.27     10.38 o 
   5   9   2        0.13        0.13     12.70 o 
   7   9   2     5088.16     5386.14     84.76 o 
   9   9   2     4004.98     3823.60     96.65 o 
  11   9   2        3.94        0.89     17.67 o 
  13   9   2      297.45      277.82     31.85 o 
  15   9   2       48.93       85.76     31.46 o 
  17   9   2      206.37       68.72     37.67 o 
  19   9   2      105.08      111.47     60.75 o 
  21   9   2      602.74      577.95    123.98 o 
  23   9   2      130.12      264.23    109.44 o 
 -22  10   2       42.94       63.62     56.06 o 
 -20  10   2       10.20       91.09     48.23 o 
 -18  10   2       60.30      108.95     43.31 o 
 -16  10   2     3472.30     3509.01    122.50 o 
 -14  10   2     1179.59     1114.43     65.27 o 
 -12  10   2     3042.68     3416.27     82.36 o 
 -10  10   2     1478.64     1412.21     65.49 o 
  -8  10   2      216.25      212.58     27.72 o 
  -6  10   2      513.97      478.36     32.84 o 
  -4  10   2     6442.94     6308.54    120.31 o 
  -2  10   2     1138.44     1113.74     39.20 o 
   0  10   2     6331.57     6612.12     86.01 o 
   2  10   2     2166.62     2316.97     56.36 o 
   4  10   2     2559.28     2596.38     53.95 o 
   6  10   2        0.17        3.93     15.41 o 
   8  10   2     4425.03     4713.21     82.83 o 
  10  10   2      419.27      435.01     34.88 o 
  12  10   2     4098.44     3961.93     89.31 o 
  14  10   2       11.33      -25.20     25.20 o 
  16  10   2       26.54       21.51     33.52 o 
  18  10   2       19.34        6.16     39.88 o 
  20  10   2      459.98      572.06    151.89 o 
  22  10   2      177.33      234.29    152.90 o 
 -23  11   2      418.50      620.08     96.21 o 
 -21  11   2        1.07       56.49     56.75 o 
 -19  11   2       64.94       81.43     47.59 o 
 -17  11   2      407.24      501.09     57.80 o 
 -15  11   2     1234.61     1398.65     79.49 o 
 -13  11   2     7712.41     7807.67    131.67 o 
 -11  11   2      718.81      799.36     47.25 o 
  -9  11   2      895.01      826.84     46.47 o 
  -7  11   2       35.59       17.26     18.62 o 
  -5  11   2       30.72       19.89     15.47 o 
  -3  11   2     7396.62     7228.64     84.28 o 
  -1  11   2     1697.72     1620.70     48.35 o 
   1  11   2        1.38        1.62     14.87 o 
   3  11   2     2810.96     2763.00     76.35 o 
   5  11   2     3170.62     2950.81     69.72 o 
   7  11   2     3593.98     3540.16     71.61 o 
   9  11   2      957.80      996.66     54.40 o 
  11  11   2     1417.11     1410.49     64.22 o 
  13  11   2        6.68       37.93     26.89 o 
  15  11   2       23.34       51.48     32.73 o 
  17  11   2        0.11       66.00     44.32 o 
  19  11   2       35.25       46.14     55.59 o 
  21  11   2       66.26      -71.08    112.95 o 
 -22  12   2        6.83       78.89     70.73 o 
 -20  12   2       20.83      111.30     62.23 o 
 -18  12   2      513.78      477.69     69.79 o 
 -16  12   2       58.75       58.56     38.17 o 
 -14  12   2      681.61      473.79     49.09 o 
 -12  12   2       38.42       53.86     25.70 o 
 -10  12   2      995.00      889.81     52.41 o 
  -8  12   2     2193.51     2116.23     74.16 o 
  -6  12   2     1288.85     1319.50     55.99 o 
  -4  12   2        8.87        4.72     19.82 o 
  -2  12   2       10.74       29.16     15.81 o 
   0  12   2      214.81      176.03     24.27 o 
   2  12   2      220.27      221.90     26.56 o 
   4  12   2      820.68      633.43     39.66 o 
   6  12   2     1256.42     1385.23     59.20 o 
   8  12   2      954.96      916.05     65.26 o 
  10  12   2     3254.83     2981.15    100.38 o 
  12  12   2        0.80       39.99     37.30 o 
  14  12   2      173.69      127.21     40.65 o 
  16  12   2      207.95      328.76     63.23 o 
  18  12   2        5.45       13.04     50.07 o 
  20  12   2      147.21      387.24    171.90 o 
 -21  13   2      288.70      254.00     82.59 o 
 -19  13   2       15.72       56.61     62.42 o 
 -17  13   2       23.69       60.49     45.52 o 
 -15  13   2     2398.90     2265.04    111.35 o 
 -13  13   2      108.66       85.05     35.83 o 
 -11  13   2     1383.60     1586.70     81.64 o 
  -9  13   2      100.09       99.84     33.30 o 
  -7  13   2     6050.13     5997.91    115.58 o 
  -5  13   2      491.71      506.16     41.41 o 
  -3  13   2      345.58      443.14     35.01 o 
  -1  13   2      408.35      357.02     33.44 o 
   1  13   2       20.40      -13.31     19.29 o 
   3  13   2     8273.43     7825.01    117.12 o 
   5  13   2        0.99        8.61     25.91 o 
   7  13   2      390.94      309.16     39.63 o 
   9  13   2       36.96       62.06     28.55 o 
  11  13   2     3924.15     4449.49    117.65 o 
  13  13   2      929.15      791.88     74.47 o 
  15  13   2       48.11       43.47     38.98 o 
  17  13   2      136.13      176.51     59.36 o 
  19  13   2      410.58      435.13    197.94 o 
  21  13   2      246.12      331.63    166.85 o 
 -20  14   2      269.78      357.27    157.86 o 
 -18  14   2      120.31       12.37     70.20 o 
 -16  14   2       66.98      106.50     66.43 o 
 -14  14   2       86.52       26.19     44.38 o 
 -12  14   2        0.01       13.04     33.74 o 
 -10  14   2      552.56      659.85     61.63 o 
  -8  14   2     3109.95     3145.83    123.14 o 
  -6  14   2     3642.40     3715.38    108.38 o 
  -4  14   2     2401.36     2313.42     92.74 o 
  -2  14   2      680.31      652.07     51.80 o 
   0  14   2      313.21      315.69     37.59 o 
   2  14   2      244.14      225.25     64.10 o 
   4  14   2     5767.01     5711.73    173.45 o 
   6  14   2     2445.07     2383.78     93.65 o 
   8  14   2      449.91      472.67     53.47 o 
  10  14   2     1553.43     1359.04     77.81 o 
  12  14   2      358.64      278.13     45.36 o 
  14  14   2      298.99      293.65     51.51 o 
  16  14   2      459.11      327.68     67.36 o 
  18  14   2      303.64      294.09     96.10 o 
  20  14   2       16.34        5.07    108.15 o 
 -19  15   2      929.55     1302.18    184.41 o 
 -17  15   2       59.54        0.21     57.44 o 
 -15  15   2      195.30      140.50     53.86 o 
 -13  15   2      207.58      314.61     56.37 o 
 -11  15   2      121.00       55.07     51.66 o 
  -9  15   2      807.41      812.15     67.90 o 
  -7  15   2    19117.43    18349.23    266.09 o 
  -5  15   2      241.36      151.11     36.53 o 
  -3  15   2      400.56      463.38     49.25 o 
  -1  15   2     1042.66     1143.20     70.77 o 
   1  15   2      535.87      556.43     57.34 o 
   3  15   2     4560.27     4155.30    131.05 o 
   5  15   2     1030.72     1013.54     71.40 o 
   7  15   2      953.06      933.37     88.85 o 
   9  15   2      291.42      213.72     46.62 o 
  11  15   2        8.94       69.73     37.54 o 
  13  15   2      216.40      194.93     51.88 o 
  15  15   2      192.20      177.60     61.56 o 
  17  15   2        2.03       18.96     88.63 o 
  19  15   2      718.92      683.43    196.78 o 
 -18  16   2       27.30       83.97     83.01 o 
 -16  16   2      575.87      676.46    117.95 o 
 -14  16   2      216.80      189.13     57.81 o 
 -12  16   2      525.52      464.65     62.44 o 
 -10  16   2       13.71       13.75     36.23 o 
  -8  16   2      699.55      739.93     78.19 o 
  -6  16   2     1652.05     1573.47    133.02 o 
  -4  16   2      460.57      506.15     54.77 o 
  -2  16   2       13.68        4.87     30.57 o 
   0  16   2      156.19       37.37     32.86 o 
   2  16   2       46.47       54.98     36.62 o 
   4  16   2      392.27      285.32     49.90 o 
   6  16   2      266.19      230.70     51.48 o 
   8  16   2      491.32      344.11     52.57 o 
  10  16   2      388.94      227.08     51.54 o 
  12  16   2       47.30       79.71     44.14 o 
  14  16   2        0.33      -24.31     45.21 o 
  16  16   2       23.24      120.03    108.67 o 
  18  16   2       66.05      184.11    140.30 o 
 -17  17   2       22.87       49.64     86.21 o 
 -15  17   2       56.46       71.79     55.74 o 
 -13  17   2        5.58       41.24     43.86 o 
 -11  17   2      178.68      203.53     62.12 o 
  -9  17   2        1.03      -33.90     33.90 o 
  -7  17   2      153.75      107.66     39.32 o 
  -5  17   2      106.97      145.65     44.13 o 
  -3  17   2      420.07      410.63     58.56 o 
  -1  17   2      168.34      199.91     47.61 o 
   1  17   2       13.41      -17.26     31.54 o 
   3  17   2      225.70      110.83     42.12 o 
   5  17   2      987.57      994.60     82.85 o 
   7  17   2        0.27       26.04     38.52 o 
   9  17   2       69.89       47.43     37.49 o 
  11  17   2      720.35      695.15     77.74 o 
  13  17   2       87.13       71.00     51.60 o 
  15  17   2       43.18       42.36     72.77 o 
  17  17   2      669.66      733.84    128.94 o 
 -16  18   2      534.99      517.29    132.89 o 
 -14  18   2       98.57      109.19     63.25 o 
 -12  18   2       10.49       29.82     43.98 o 
 -10  18   2      115.28       86.75     46.33 o 
  -8  18   2       73.73       65.19     45.43 o 
  -6  18   2     2573.20     2542.08    131.26 o 
  -4  18   2     2855.17     2818.41    138.65 o 
  -2  18   2      144.34       47.89     50.15 o 
   0  18   2      107.78       69.71     38.70 o 
   2  18   2       11.11       33.20     35.43 o 
   4  18   2      635.55      639.50     72.48 o 
   6  18   2      178.47       97.44     43.23 o 
   8  18   2       38.04       24.78     40.42 o 
  10  18   2      795.96      683.83    108.47 o 
  12  18   2      682.64      624.73     98.08 o 
  14  18   2       79.55        5.61     54.10 o 
  16  18   2       18.82        5.06     77.45 o 
 -15  19   2       65.95       45.84     73.73 o 
 -13  19   2      181.50      163.32     73.09 o 
 -11  19   2       78.18       37.55     50.22 o 
  -9  19   2       16.59       66.83     47.26 o 
  -7  19   2     1139.74     1274.83    109.55 o 
  -5  19   2      495.31      534.12     68.41 o 
  -3  19   2        1.60       17.32     38.42 o 
  -1  19   2        6.59       51.86     41.25 o 
   1  19   2      179.32      151.95     48.34 o 
   3  19   2      662.77      652.14     72.29 o 
   5  19   2       15.94       10.20     38.12 o 
   7  19   2      221.71      180.38     52.63 o 
   9  19   2        0.49        2.34     45.54 o 
  11  19   2      220.90      294.28     80.11 o 
  13  19   2       13.58       17.11     60.14 o 
 -14  20   2       57.80       16.05    120.85 o 
 -12  20   2      370.70      359.51     73.70 o 
 -10  20   2      590.00      494.99     80.38 o 
  -8  20   2      542.06      345.53     70.28 o 
  -6  20   2       42.49       69.81     48.58 o 
  -4  20   2      363.13      291.38     65.90 o 
  -2  20   2      197.19      222.46     60.82 o 
   0  20   2      561.33      536.02     71.43 o 
   2  20   2       56.82       82.20     47.27 o 
   4  20   2      277.63      305.67     81.89 o 
   6  20   2      443.96      539.35     79.67 o 
   8  20   2      233.27      177.18     62.53 o 
  10  20   2      194.89      205.50    117.39 o 
  12  20   2        3.12      -16.46     59.60 o 
 -11  21   2        8.97       72.94     54.44 o 
  -9  21   2        2.56       60.35     52.78 o 
  -7  21   2        4.81       36.45     51.48 o 
  -5  21   2       11.20      103.41     54.69 o 
  -3  21   2      165.92       81.36     54.31 o 
  -1  21   2       35.24       18.31     46.33 o 
   1  21   2        2.84       56.45     53.60 o 
   3  21   2      781.20      913.73     98.33 o 
   5  21   2      909.99     1030.75    115.57 o 
   7  21   2       50.86       26.00     51.50 o 
   9  21   2        1.98        5.57     59.75 o 
  11  21   2       13.31       51.49     65.29 o 
  -8  22   2      216.05      122.97     60.63 o 
  -6  22   2     1614.59     2030.61    170.13 o 
  -4  22   2        2.09       75.00     57.90 o 
  -2  22   2       29.22       75.88     52.41 o 
   0  22   2        1.79       -9.72     49.22 o 
   2  22   2       63.15       89.28     57.58 o 
   4  22   2      172.72      119.30     60.17 o 
   6  22   2        1.05       66.25     58.29 o 
   8  22   2      202.82       83.14     65.61 o 
  -5  23   2       87.16       77.83     59.72 o 
  -3  23   2       16.99       56.29     57.32 o 
  -1  23   2        2.51       68.47     56.11 o 
   1  23   2      208.49      171.22     65.09 o 
   3  23   2      552.38      734.32     97.73 o 
 -25   1   3       66.04      120.22     60.58 o 
 -23   1   3      821.34      704.93     82.26 o 
 -21   1   3      108.54       81.26     35.60 o 
 -19   1   3     1230.51     1168.82     73.94 o 
 -17   1   3      199.63      181.39     35.67 o 
 -15   1   3     1659.31     1667.38     91.07 o 
 -13   1   3     2230.26     2197.00     76.92 o 
 -11   1   3     3926.55     3576.57     96.38 o 
  -9   1   3      503.92      663.74     34.92 o 
  -7   1   3    19676.51    19022.15    165.99 o 
  -5   1   3    95463.97    94610.22    570.32 o 
  -3   1   3     8324.00     8105.38     83.58 o 
  -1   1   3     2038.96     1647.19     29.75 o 
   1   1   3    16189.20    14619.06    120.38 o 
   3   1   3     1788.91     1876.91     40.30 o 
   5   1   3    18566.43    19441.87    158.46 o 
   7   1   3      112.25      103.47     16.53 o 
   9   1   3       39.30      111.32     18.69 o 
  11   1   3      444.25      420.13     29.69 o 
  13   1   3      343.96      305.35     35.38 o 
  15   1   3      185.73      171.00     37.45 o 
  17   1   3       23.63       14.92     41.26 o 
  19   1   3     1340.40     1497.10    244.85 o 
  21   1   3       66.89      126.37     58.79 o 
  23   1   3      141.20       63.36     72.48 o 
  25   1   3      531.36      878.49    219.53 o 
 -26   2   3      203.88      150.77    107.32 o 
 -24   2   3       36.76      -23.27     46.27 o 
 -22   2   3       74.06      106.88     41.89 o 
 -20   2   3      111.24       98.84     50.53 o 
 -18   2   3      102.84      108.58     32.62 o 
 -16   2   3     7694.01     7915.25    143.15 o 
 -14   2   3       22.01       58.25     23.35 o 
 -12   2   3     4269.67     4202.44     82.49 o 
 -10   2   3     7386.98     7476.50    103.52 o 
  -8   2   3     3354.28     3071.59     82.89 o 
  -6   2   3    19594.65    18188.46    147.47 o 
  -4   2   3    36662.21    34535.99    241.20 o 
  -2   2   3    41658.57    40975.05    317.76 o 
   0   2   3    22630.37    20572.52    144.19 o 
   2   2   3    34337.81    33401.14    247.41 o 
   4   2   3     1200.16     1096.54     35.39 o 
   6   2   3     7173.73     6898.82     75.02 o 
   8   2   3     4029.33     4420.13     70.04 o 
  10   2   3     8812.08     8153.23    103.22 o 
  12   2   3      985.01     1096.81     47.51 o 
  14   2   3     6722.11     6744.67    111.80 o 
  16   2   3        1.20        6.49     27.71 o 
  18   2   3      264.79      315.43     68.05 o 
  20   2   3      770.20      777.25    142.55 o 
  22   2   3     1073.93     1168.68    125.64 o 
  24   2   3     1118.24     1356.30    376.15 o 
 -25   3   3      152.91      109.41     71.40 o 
 -23   3   3        5.21        3.67     41.78 o 
 -21   3   3      174.40      188.24     49.32 o 
 -19   3   3      355.59      290.46     51.54 o 
 -17   3   3     1194.68     1263.06     71.64 o 
 -15   3   3     1923.73     1751.35     73.09 o 
 -13   3   3     1407.48     1415.88     53.02 o 
 -11   3   3     6502.10     7106.35     97.04 o 
  -9   3   3       82.43       14.01     13.86 o 
  -7   3   3      790.73      631.86     32.49 o 
  -5   3   3     5520.42     5852.84     70.30 o 
  -3   3   3     1923.64     1757.53     33.08 o 
  -1   3   3    44416.50    42053.39    282.89 o 
   1   3   3    25970.47    25305.71    167.51 o 
   3   3   3     1603.78     1849.92     30.71 o 
   5   3   3        0.48        6.78     10.61 o 
   7   3   3    20270.69    21588.81    173.73 o 
   9   3   3     7832.65     8115.36     89.87 o 
  11   3   3      370.62      360.33     27.91 o 
  13   3   3      881.44      904.14     49.01 o 
  15   3   3     4677.85     4289.17    101.74 o 
  17   3   3       85.60      134.45     51.44 o 
  19   3   3        7.83       24.01     49.61 o 
  21   3   3      478.90      629.97     95.54 o 
  23   3   3      180.35      102.29     72.72 o 
 -26   4   3        0.19      -13.64     67.82 o 
 -24   4   3       14.71       89.81     65.19 o 
 -22   4   3       16.81       -5.88     37.81 o 
 -20   4   3     1249.72     1332.97     81.58 o 
 -18   4   3      407.25      432.23     44.19 o 
 -16   4   3       19.20        6.74     23.23 o 
 -14   4   3     1074.74      846.55     51.19 o 
 -12   4   3      380.51      472.37     30.20 o 
 -10   4   3     3266.20     3443.71     67.50 o 
  -8   4   3     6298.82     6588.33    114.93 o 
  -6   4   3      821.82      768.81     27.36 o 
  -4   4   3     1310.47     1448.89     33.41 o 
  -2   4   3    21110.75    19058.27    131.87 o 
   0   4   3     3977.86     3872.28     42.42 o 
   2   4   3    19888.48    18984.35    137.96 o 
   4   4   3     3238.81     2891.54     43.00 o 
   6   4   3     2338.76     2611.73     46.80 o 
   8   4   3     4646.64     4696.08     67.08 o 
  10   4   3     1467.81     1353.98     41.84 o 
  12   4   3      147.64      145.42     21.21 o 
  14   4   3     6768.38     7235.02    124.00 o 
  16   4   3     2400.36     2248.50     90.96 o 
  18   4   3      151.94      165.59     57.02 o 
  20   4   3      432.37      317.11     91.90 o 
  22   4   3      420.63      408.34     97.48 o 
  24   4   3      646.44     1077.17    183.40 o 
 -25   5   3       18.70       64.55     69.75 o 
 -23   5   3      805.05     1038.46    107.85 o 
 -21   5   3       29.53       67.85     42.10 o 
 -19   5   3      946.16      916.27     66.35 o 
 -17   5   3        0.21       12.56     24.23 o 
 -15   5   3     1752.89     1797.46     75.66 o 
 -13   5   3      808.29      931.30     47.87 o 
 -11   5   3     2121.04     2506.70     56.85 o 
  -9   5   3     4491.56     4568.04     66.46 o 
  -7   5   3        0.00       22.90     10.35 o 
  -5   5   3    11544.44    11051.28     92.35 o 
  -3   5   3      707.07      913.09     29.84 o 
  -1   5   3    11502.52    11182.80     96.52 o 
   1   5   3       49.39       91.42     11.20 o 
   3   5   3     6582.97     6086.01     68.13 o 
   5   5   3    15874.92    16009.86    130.17 o 
   7   5   3      229.72      370.67     22.61 o 
   9   5   3      774.07      928.54     37.92 o 
  11   5   3       35.69       63.54     17.23 o 
  13   5   3      188.84      177.70     26.30 o 
  15   5   3       71.27       77.71     38.72 o 
  17   5   3      438.79      287.50     63.39 o 
  19   5   3      190.67      118.29     73.90 o 
  21   5   3        5.41       33.63     57.36 o 
  23   5   3        4.35       66.75     77.01 o 
 -24   6   3      167.38      178.80     82.93 o 
 -22   6   3     1613.24     1911.90    134.71 o 
 -20   6   3        0.01      -29.06     29.06 o 
 -18   6   3      499.32      458.35     48.97 o 
 -16   6   3      128.46      115.79     29.48 o 
 -14   6   3      117.56      128.85     25.47 o 
 -12   6   3     1030.99     1026.00     41.53 o 
 -10   6   3    16819.54    17181.50    154.22 o 
  -8   6   3     9063.12     9069.31    108.00 o 
  -6   6   3     1168.43     1053.09     38.49 o 
  -4   6   3    13961.11    14447.02    132.41 o 
  -2   6   3      138.83       95.20     10.01 o 
   0   6   3     8692.86     8809.80     86.84 o 
   2   6   3      131.50      103.41     12.35 o 
   4   6   3     5894.48     5688.79     83.02 o 
   6   6   3    15838.54    14932.09    126.49 o 
   8   6   3     1153.17     1230.17     41.23 o 
  10   6   3       51.00       34.80     15.62 o 
  12   6   3      266.05      335.23     28.18 o 
  14   6   3       37.38       80.62     24.36 o 
  16   6   3      910.20      569.19     49.69 o 
  18   6   3      326.26      115.32     58.90 o 
  20   6   3        0.30       94.50     74.21 o 
  22   6   3       94.97      317.99    148.57 o 
  24   6   3       15.32      -26.85     80.29 o 
 -25   7   3      152.58      160.84     79.40 o 
 -23   7   3        2.92       99.11     61.32 o 
 -21   7   3      495.37      705.08     77.57 o 
 -19   7   3      460.52      459.66     48.84 o 
 -17   7   3      101.45       98.98     30.55 o 
 -15   7   3      366.86      362.79     40.40 o 
 -13   7   3       34.67       49.09     21.56 o 
 -11   7   3      303.88      128.08     21.33 o 
  -9   7   3     2782.15     3147.91     62.28 o 
  -7   7   3     1705.38     1758.67     39.98 o 
  -5   7   3    22768.31    22066.10    187.80 o 
  -3   7   3     2703.93     2796.39     52.44 o 
  -1   7   3    10430.73    10204.41     97.07 o 
   1   7   3     1488.61     1398.74     39.44 o 
   3   7   3     5735.92     6158.40     71.29 o 
   5   7   3      891.29      854.12     35.49 o 
   7   7   3     8411.57     8676.75     95.62 o 
   9   7   3       23.49       23.11     14.62 o 
  11   7   3      551.98      554.76     33.77 o 
  13   7   3        0.06        7.74     19.39 o 
  15   7   3      199.96      201.60     31.36 o 
  17   7   3      435.58      271.12     65.52 o 
  19   7   3     1942.00     1920.91    149.55 o 
  21   7   3      126.45       82.82     76.95 o 
  23   7   3       50.72        1.20     79.36 o 
 -24   8   3      358.20      262.31     90.10 o 
 -22   8   3      203.45      216.49     63.54 o 
 -20   8   3       64.04      163.26     46.90 o 
 -18   8   3       67.79      111.81     32.04 o 
 -16   8   3      560.87      531.56     47.86 o 
 -14   8   3       25.16       51.97     25.24 o 
 -12   8   3      364.38      306.43     31.38 o 
 -10   8   3      228.00      222.86     24.88 o 
  -8   8   3      705.58      733.70     37.57 o 
  -6   8   3     5413.30     5480.12     79.86 o 
  -4   8   3     4695.54     4767.46     72.40 o 
  -2   8   3      362.02      393.55     27.77 o 
   0   8   3     8155.36     8269.06     92.44 o 
   2   8   3     1140.12     1235.06     41.59 o 
   4   8   3       64.26       56.08     13.23 o 
   6   8   3      301.50      388.47     29.11 o 
   8   8   3     1702.32     1677.51     50.99 o 
  10   8   3        0.85        1.93     15.82 o 
  12   8   3      261.15      374.33     30.55 o 
  14   8   3      289.13      242.88     33.12 o 
  16   8   3       66.99       77.55     29.36 o 
  18   8   3       95.34      130.79     57.49 o 
  20   8   3      539.70      631.76     96.77 o 
  22   8   3      404.75      416.47    138.61 o 
 -23   9   3      179.03      133.32     62.85 o 
 -21   9   3      395.09      434.40     72.83 o 
 -19   9   3      889.04      885.00     77.98 o 
 -17   9   3       21.90       25.22     35.72 o 
 -15   9   3     4857.87     4636.92    109.07 o 
 -13   9   3      129.34       82.97     24.47 o 
 -11   9   3     9074.62     9323.56    125.75 o 
  -9   9   3       26.28       22.23     17.26 o 
  -7   9   3     1058.60     1099.48     45.69 o 
  -5   9   3     1692.48     1760.01     52.93 o 
  -3   9   3       42.98       43.20     13.43 o 
  -1   9   3     4573.96     4431.99     81.62 o 
   1   9   3        1.56       -3.05     12.09 o 
   3   9   3     3498.88     3568.22     55.64 o 
   5   9   3     1366.63     1602.04     46.84 o 
   7   9   3     2510.07     2553.54     65.70 o 
   9   9   3     1982.42     1965.09     62.91 o 
  11   9   3        4.53      -19.59     24.38 o 
  13   9   3      162.14       88.19     26.35 o 
  15   9   3       20.96       20.16     30.61 o 
  17   9   3       57.93       62.49     36.13 o 
  19   9   3       77.22      -26.12     44.62 o 
  21   9   3      132.71      164.56     88.24 o 
  23   9   3       17.65      234.90    104.21 o 
 -24  10   3       68.72      133.98     94.91 o 
 -22  10   3      421.67      512.26     89.31 o 
 -20  10   3      201.45      191.24     82.27 o 
 -18  10   3      848.65      744.55     64.10 o 
 -16  10   3       36.73       57.16     28.36 o 
 -14  10   3     1536.47     1592.70     75.87 o 
 -12  10   3     1521.89     1610.03     65.12 o 
 -10  10   3     1548.26     1633.35     62.76 o 
  -8  10   3     1281.30     1309.86     52.58 o 
  -6  10   3      166.41      131.23     20.75 o 
  -4  10   3     1613.03     1861.99     53.88 o 
  -2  10   3     1095.56     1247.22     37.24 o 
   0  10   3       35.21       74.70     16.97 o 
   2  10   3     1202.74     1282.39     49.66 o 
   4  10   3     1679.47     1767.61     64.15 o 
   6  10   3      353.47      354.69     29.02 o 
   8  10   3     2295.98     2210.75     65.02 o 
  10  10   3     8380.48     8000.17    116.61 o 
  12  10   3     2421.29     2202.83     76.12 o 
  14  10   3      851.50      630.97     62.34 o 
  16  10   3      162.94      197.80     43.06 o 
  18  10   3        6.51       85.23     53.62 o 
  20  10   3       50.11       27.79     82.57 o 
  22  10   3       49.93      132.77    138.23 o 
 -23  11   3      111.22      133.37     91.51 o 
 -21  11   3      962.76     1134.04    117.38 o 
 -19  11   3       90.40       91.60     48.98 o 
 -17  11   3     1265.87     1259.46     85.08 o 
 -15  11   3     1194.02     1251.43     70.55 o 
 -13  11   3      229.69      313.38     37.41 o 
 -11  11   3        3.29       -9.24     19.97 o 
  -9  11   3     3033.59     3153.30     85.49 o 
  -7  11   3      703.26      670.95     40.97 o 
  -5  11   3        0.00       -3.43     14.70 o 
  -3  11   3      506.93      523.31     47.29 o 
  -1  11   3       68.46       66.75     16.03 o 
   1  11   3      769.25      649.47     36.93 o 
   3  11   3     1494.91     1537.11     57.51 o 
   5  11   3     1806.30     1774.81     62.28 o 
   7  11   3     4890.16     5155.40     96.33 o 
   9  11   3     1187.86     1341.33     61.37 o 
  11  11   3     3366.90     2856.85     95.61 o 
  13  11   3      210.32      194.44     56.68 o 
  15  11   3      168.31      113.68     40.05 o 
  17  11   3      163.70      177.63     52.10 o 
  19  11   3      303.40      362.53    118.68 o 
  21  11   3        0.94      136.25    139.46 o 
 -22  12   3      117.11      186.74     81.18 o 
 -20  12   3       99.57      111.60     60.08 o 
 -18  12   3       21.03       11.29     34.92 o 
 -16  12   3      202.22      191.32     45.05 o 
 -14  12   3     2550.81     2782.60    110.32 o 
 -12  12   3       21.50       48.52     24.26 o 
 -10  12   3       11.46        8.24     20.95 o 
  -8  12   3      381.31      325.51     32.99 o 
  -6  12   3        2.77        8.86     19.43 o 
  -4  12   3     1678.70     1689.16     67.64 o 
  -2  12   3       33.77       45.27     27.14 o 
   0  12   3      181.79      200.86     28.14 o 
   2  12   3      562.41      470.86     34.48 o 
   4  12   3      706.82      722.03     43.37 o 
   6  12   3      564.84      554.34     40.82 o 
   8  12   3        7.35        2.40     23.59 o 
  10  12   3     2496.41     2689.29    116.61 o 
  12  12   3      126.51       97.70     37.29 o 
  14  12   3     1049.25      984.53     83.23 o 
  16  12   3       61.21       47.89     44.72 o 
  18  12   3      602.13      536.38     88.69 o 
  20  12   3      583.00      779.63    159.87 o 
 -21  13   3      241.72      362.55    113.67 o 
 -19  13   3       50.30      235.71     96.23 o 
 -17  13   3        0.08       50.78     42.95 o 
 -15  13   3      810.87      833.60     72.67 o 
 -13  13   3       72.27       92.35     33.61 o 
 -11  13   3      994.29     1054.62     67.10 o 
  -9  13   3       28.69       42.73     25.86 o 
  -7  13   3     3427.21     3700.19     92.73 o 
  -5  13   3      395.05      389.30     47.61 o 
  -3  13   3       14.88       12.18     17.76 o 
  -1  13   3      650.19      702.94     42.55 o 
   1  13   3    10198.35     9931.23    132.84 o 
   3  13   3      748.01      693.98     57.99 o 
   5  13   3     1487.79     1481.78     74.32 o 
   7  13   3      388.89      548.30     46.15 o 
   9  13   3       52.13       71.86     30.39 o 
  11  13   3        5.33       -0.45     28.40 o 
  13  13   3      666.88      657.33     68.27 o 
  15  13   3       55.06       89.41     41.17 o 
  17  13   3      624.69      688.44     86.18 o 
  19  13   3       15.74      -17.55     87.72 o 
 -20  14   3      435.53      458.28    123.84 o 
 -18  14   3        1.23       18.12     72.46 o 
 -16  14   3        3.41       28.49     51.41 o 
 -14  14   3        4.90       23.02     40.95 o 
 -12  14   3      194.57      143.06     45.24 o 
 -10  14   3     1044.21     1045.60    122.16 o 
  -8  14   3      365.19      313.86     43.71 o 
  -6  14   3     3597.81     3559.81    105.37 o 
  -4  14   3      270.71      257.09     37.53 o 
  -2  14   3      761.72      690.76     50.10 o 
   0  14   3      371.81      355.18     40.44 o 
   2  14   3      256.69      339.68     33.57 o 
   4  14   3    10662.33    10480.61    156.96 o 
   6  14   3     5087.12     5120.47    117.13 o 
   8  14   3       36.40      -26.25     26.39 o 
  10  14   3       85.40       23.86     39.28 o 
  12  14   3        3.11        8.15     36.30 o 
  14  14   3       17.85       50.91     42.62 o 
  16  14   3        0.00       18.24     45.92 o 
  18  14   3       85.15      196.60     79.99 o 
 -19  15   3      373.05      690.70    141.78 o 
 -17  15   3        6.60      -26.12     57.01 o 
 -15  15   3      703.50      687.08    100.99 o 
 -13  15   3      572.21      588.74     67.26 o 
 -11  15   3      253.25      177.89     46.82 o 
  -9  15   3     1786.33     1860.81    118.80 o 
  -7  15   3        3.08       56.77     29.88 o 
  -5  15   3      215.53      194.37     36.59 o 
  -3  15   3      216.40      118.05     41.77 o 
  -1  15   3      893.72      900.01     65.12 o 
   1  15   3      624.00      504.71     55.85 o 
   3  15   3     2499.04     2494.88    116.04 o 
   5  15   3        0.18      -12.26     27.05 o 
   7  15   3       16.53      -10.80     34.00 o 
   9  15   3      438.77      430.26     66.74 o 
  11  15   3     1434.70     1438.20    127.96 o 
  13  15   3      116.75      163.95     49.82 o 
  15  15   3      112.56      268.14     59.77 o 
  17  15   3       65.52      118.55     64.71 o 
  19  15   3        0.15       19.90    152.14 o 
 -18  16   3       46.14      105.31     90.15 o 
 -16  16   3       58.61      139.63     64.97 o 
 -14  16   3      188.46      242.07     62.73 o 
 -12  16   3       11.10       59.08     40.08 o 
 -10  16   3        5.73       31.61     36.22 o 
  -8  16   3        4.31       57.07     36.05 o 
  -6  16   3       54.98      173.76     41.54 o 
  -4  16   3       32.29        3.69     28.71 o 
  -2  16   3        5.08       -7.30     25.99 o 
   0  16   3      324.75      159.04     40.81 o 
   2  16   3      162.14      150.41     41.03 o 
   4  16   3      337.51      256.60     48.67 o 
   6  16   3      955.04      980.35     92.47 o 
   8  16   3      558.45      608.89     62.25 o 
  10  16   3     2256.08     2260.14    122.93 o 
  12  16   3       47.84      137.59     55.88 o 
  14  16   3      324.09      214.52     63.24 o 
  16  16   3      174.87      255.09     88.14 o 
  18  16   3      615.77     1059.36    178.70 o 
 -17  17   3       20.62      102.95     93.09 o 
 -15  17   3        0.01        9.11     50.90 o 
 -13  17   3        5.31       41.66     43.96 o 
 -11  17   3        4.14       25.47     40.01 o 
  -9  17   3     2640.25     3055.59    143.49 o 
  -7  17   3     1747.72     1719.54    106.39 o 
  -5  17   3       26.38       77.83     38.55 o 
  -3  17   3       20.25       35.73     36.60 o 
  -1  17   3      183.94       65.45     44.69 o 
   1  17   3      242.67      173.23     44.90 o 
   3  17   3       23.72       -0.54     33.64 o 
   5  17   3       10.12       -2.77     35.73 o 
   7  17   3      204.98      206.47     52.09 o 
   9  17   3        7.46       11.58     42.84 o 
  11  17   3       39.02       35.87     49.78 o 
  13  17   3       99.38       58.52     52.67 o 
  15  17   3      386.76      431.95     85.30 o 
  17  17   3      480.82      582.73    143.67 o 
 -16  18   3       68.19      157.65    101.36 o 
 -14  18   3       87.51       97.17     58.10 o 
 -12  18   3     1059.06     1413.38    107.69 o 
 -10  18   3      654.44      838.07     99.92 o 
  -8  18   3      167.75       17.28     45.05 o 
  -6  18   3      170.28      115.82     47.28 o 
  -4  18   3       18.38        5.27     38.30 o 
  -2  18   3       22.33       16.58     38.67 o 
   0  18   3       30.44       74.62     42.61 o 
   2  18   3      189.79      213.35     50.52 o 
   4  18   3       77.72       46.62     43.79 o 
   6  18   3      158.46      130.19     49.88 o 
   8  18   3        2.49       44.81     44.55 o 
  10  18   3      305.06      337.15    141.10 o 
  12  18   3       10.93       11.53     57.39 o 
  14  18   3       18.63       10.56     60.04 o 
 -15  19   3       71.93       29.55     85.90 o 
 -13  19   3       10.41       23.56     53.70 o 
 -11  19   3        7.44       13.35     46.59 o 
  -9  19   3     1592.54     1495.08    120.51 o 
  -7  19   3      362.89      281.77     61.63 o 
  -5  19   3      231.47      318.58     63.17 o 
  -3  19   3       82.54       11.49     41.02 o 
  -1  19   3        9.85       26.85     39.79 o 
   1  19   3     2092.09     2090.58    134.17 o 
   3  19   3        0.50       12.95     42.54 o 
   5  19   3      162.61      166.07     56.56 o 
   7  19   3      120.38       93.70     48.17 o 
   9  19   3     2896.60     3783.43    216.40 o 
  11  19   3        1.33      -29.25     53.26 o 
  13  19   3      191.97      198.13     74.57 o 
 -14  20   3      163.38      167.36    107.60 o 
 -12  20   3       51.79      128.68     58.05 o 
 -10  20   3      321.18      293.13     84.88 o 
  -8  20   3      187.13      149.61     55.11 o 
  -6  20   3      111.96      100.27     54.72 o 
  -4  20   3      602.10      630.99     83.86 o 
  -2  20   3       18.61       49.71     47.51 o 
   0  20   3      255.94      420.37     71.81 o 
   2  20   3      581.79      701.97     88.17 o 
   4  20   3      139.39      175.25     59.30 o 
   6  20   3      535.13      412.78     74.65 o 
   8  20   3      100.35       51.95     53.34 o 
  10  20   3      424.22      480.92    117.34 o 
  12  20   3       17.57       30.10     60.89 o 
 -11  21   3      267.88      410.36     77.33 o 
  -9  21   3      217.62      193.30     61.72 o 
  -7  21   3        4.53       43.46     52.38 o 
  -5  21   3        2.54       89.04     51.35 o 
  -3  21   3      183.09      219.59     70.99 o 
  -1  21   3        1.11       43.44     49.75 o 
   1  21   3      205.03      168.24     59.96 o 
   3  21   3      813.65      938.98    111.42 o 
   5  21   3       97.67      100.68     57.62 o 
   7  21   3      193.53      163.59     61.74 o 
   9  21   3      108.71      105.53     83.07 o 
  -8  22   3      530.18      614.65     90.43 o 
  -6  22   3       55.01      130.00     61.43 o 
  -4  22   3        0.00       10.13     47.20 o 
  -2  22   3       98.96      150.77     59.38 o 
   0  22   3       16.88      -24.78     46.44 o 
   2  22   3      665.25      651.31     90.73 o 
   4  22   3       16.96       40.88     54.20 o 
   6  22   3      125.29      208.67     91.97 o 
   8  22   3        1.18       -9.71    123.53 o 
  -5  23   3      164.70      266.85     74.09 o 
  -3  23   3        1.08        4.55     52.55 o 
  -1  23   3       60.85      111.46     58.53 o 
   1  23   3      132.89      130.54     61.03 o 
   3  23   3     1015.61     1416.32    220.51 o 
 -26   0   4      870.53      766.95    150.92 o 
 -24   0   4        0.62      -58.81     58.81 o 
 -22   0   4     1404.51     1508.32    129.04 o 
 -20   0   4      312.57      203.30     60.69 o 
 -18   0   4      125.04       62.26     43.88 o 
 -16   0   4       78.52       86.37     41.21 o 
 -14   0   4     1748.37     1914.09    109.50 o 
 -12   0   4     1351.20     1389.29     85.73 o 
 -10   0   4       12.41       19.13     20.01 o 
  -8   0   4    12172.95    11912.37    169.98 o 
  -6   0   4     3221.83     2574.11     75.59 o 
  -4   0   4   504526.25   494650.50   3985.98 o 
  -2   0   4    34325.04    32853.98    314.21 o 
   0   0   4   138673.61   132037.77    937.20 o 
   2   0   4     1937.52     2301.97     57.93 o 
   4   0   4     1409.08     1389.19     42.17 o 
   6   0   4      353.15      373.17     50.98 o 
   8   0   4     9453.06    10248.95    173.19 o 
  10   0   4      536.12      682.38     49.61 o 
  12   0   4      297.53      300.39     42.67 o 
  14   0   4     9523.62     8998.36    259.56 o 
  16   0   4      957.14      978.67    122.54 o 
  18   0   4       19.81       -5.06     73.80 o 
  20   0   4      129.88       23.99    184.26 o 
  22   0   4     4111.97     5064.79    366.57 o 
  24   0   4     1097.20     1014.18    250.22 o 
 -25   1   4       97.33      122.39     57.11 o 
 -23   1   4      168.99      194.14     45.60 o 
 -21   1   4      676.36      662.51     61.05 o 
 -19   1   4      439.38      398.66     60.64 o 
 -17   1   4       77.50       41.22     28.36 o 
 -15   1   4     1038.31      865.27     55.69 o 
 -13   1   4     2378.25     2390.65     80.04 o 
 -11   1   4     1614.60     1765.67     68.95 o 
  -9   1   4     2218.92     2010.23     53.03 o 
  -7   1   4     4816.62     4572.89     84.22 o 
  -5   1   4     1360.22     1394.85     32.20 o 
  -3   1   4    38842.64    38064.43    245.68 o 
  -1   1   4    10352.47     9602.85     94.33 o 
   1   1   4       31.63       30.17     10.21 o 
   3   1   4     4940.62     4520.79     84.26 o 
   5   1   4     6821.23     6844.79     94.91 o 
   7   1   4    10063.30     9859.89    127.86 o 
   9   1   4       63.80       77.88     16.95 o 
  11   1   4      408.67      549.03     37.01 o 
  13   1   4       25.49       42.82     23.57 o 
  15   1   4      330.28      350.49     48.45 o 
  17   1   4      507.91      510.66     59.45 o 
  19   1   4        0.01      -30.36     41.17 o 
  21   1   4      303.54      372.97     81.87 o 
  23   1   4      190.02       55.16     86.38 o 
 -26   2   4       93.45      147.79     76.21 o 
 -24   2   4      262.83      189.15     61.49 o 
 -22   2   4      823.86      638.37     77.56 o 
 -20   2   4     1223.55     1263.29     89.23 o 
 -18   2   4      342.49      292.32     76.07 o 
 -16   2   4      418.89      405.27     44.07 o 
 -14   2   4     1871.07     1880.45     71.75 o 
 -12   2   4     2225.69     2239.07     68.20 o 
 -10   2   4       81.80       66.73     22.34 o 
  -8   2   4     7405.93     7707.28     97.40 o 
  -6   2   4     7044.36     6926.70     82.94 o 
  -4   2   4    59500.74    59068.98    399.90 o 
  -2   2   4     9792.70     8753.38     73.72 o 
   0   2   4    15587.92    15598.11    106.92 o 
   2   2   4     1285.31     1457.47     34.88 o 
   4   2   4     3635.38     3622.56     67.08 o 
   6   2   4    33163.88    33739.41    270.67 o 
   8   2   4      490.02      456.60     28.43 o 
  10   2   4     1553.21     1534.29     51.03 o 
  12   2   4     6401.98     6527.89    103.44 o 
  14   2   4       38.22      103.54     30.66 o 
  16   2   4      257.03      210.58     38.87 o 
  18   2   4      747.79      634.87     90.51 o 
  20   2   4        3.19      -13.04     44.99 o 
  22   2   4      258.17      332.99    121.96 o 
  24   2   4        8.34       91.67     92.38 o 
 -25   3   4       93.00        9.28     54.50 o 
 -23   3   4      327.80      193.80     52.30 o 
 -21   3   4      774.54      669.85     62.60 o 
 -19   3   4        1.48       25.11     30.37 o 
 -17   3   4      159.94      161.72     32.04 o 
 -15   3   4        0.30        3.38     21.18 o 
 -13   3   4      394.73      328.54     34.63 o 
 -11   3   4     8274.00     8665.30    119.23 o 
  -9   3   4     5074.05     4970.32    100.60 o 
  -7   3   4        0.01        6.86     11.94 o 
  -5   3   4      496.86      515.05     23.03 o 
  -3   3   4     8084.46     7765.15     91.41 o 
  -1   3   4       88.81      208.57     13.15 o 
   1   3   4     9544.60     7633.22     71.55 o 
   3   3   4    48081.91    47049.17    308.36 o 
   5   3   4     1341.12     1371.97     36.94 o 
   7   3   4      901.63     1249.24     38.14 o 
   9   3   4     3341.02     3471.88     63.73 o 
  11   3   4       59.10       43.83     18.35 o 
  13   3   4      959.04      878.42     57.19 o 
  15   3   4     4722.61     4800.56    121.67 o 
  17   3   4     1409.64     1421.65     93.59 o 
  19   3   4      203.98      188.55     76.74 o 
  21   3   4      188.26      246.09     73.12 o 
  23   3   4      150.47      150.78    121.05 o 
 -26   4   4       13.92       41.27     63.01 o 
 -24   4   4      105.54       95.13     52.99 o 
 -22   4   4      316.83      227.37     60.38 o 
 -20   4   4     1331.53     1356.16     81.85 o 
 -18   4   4        9.09        7.14     26.49 o 
 -16   4   4     1184.98     1178.62     63.44 o 
 -14   4   4     3531.77     3299.64     81.52 o 
 -12   4   4       30.49       43.47     17.99 o 
 -10   4   4      716.99      673.92     34.75 o 
  -8   4   4     6163.80     6354.45     83.64 o 
  -6   4   4      156.33      157.46     14.51 o 
  -4   4   4     6381.83     5451.98     61.63 o 
  -2   4   4    19858.62    20049.68    139.82 o 
   0   4   4     6199.75     6011.61     55.38 o 
   2   4   4     9834.56     9882.97     83.92 o 
   4   4   4      116.66       76.21     11.74 o 
   6   4   4     1924.72     1646.18     40.02 o 
   8   4   4        1.80       11.00     11.22 o 
  10   4   4       27.13        8.22     13.95 o 
  12   4   4     6295.09     6322.42    105.41 o 
  14   4   4      517.01      655.19     58.70 o 
  16   4   4     4467.40     4073.05    120.20 o 
  18   4   4        6.96       21.55     45.59 o 
  20   4   4       54.15       -5.64     44.63 o 
  22   4   4      579.07      681.48    119.41 o 
  24   4   4      183.22      253.12    246.67 o 
 -25   5   4       34.70       71.94    108.46 o 
 -23   5   4     3775.88     4045.04    281.43 o 
 -21   5   4      281.81      220.29     50.96 o 
 -19   5   4     1279.76     1307.66    102.82 o 
 -17   5   4       16.12       36.24     26.15 o 
 -15   5   4      467.82      440.33     40.87 o 
 -13   5   4     2582.39     2570.54     86.43 o 
 -11   5   4     9771.85     9729.65    108.04 o 
  -9   5   4      670.39      619.49     30.57 o 
  -7   5   4     5522.91     5320.20     64.66 o 
  -5   5   4       44.86       89.18     17.74 o 
  -3   5   4     1356.35     1263.26     35.52 o 
  -1   5   4     2608.01     2845.85     37.80 o 
   1   5   4      354.49      420.90     19.79 o 
   3   5   4       10.05       24.20     10.00 o 
   5   5   4      112.25      115.73     14.27 o 
   7   5   4      159.26       98.64     15.18 o 
   9   5   4     2864.21     2956.46     60.65 o 
  11   5   4      196.12      168.12     21.64 o 
  13   5   4       47.98       61.70     25.10 o 
  15   5   4     6941.64     6821.38    137.01 o 
  17   5   4      996.07      943.15     79.19 o 
  19   5   4      196.76      137.53     57.44 o 
  21   5   4       16.28       58.78     57.95 o 
  23   5   4       37.76      -90.15    112.59 o 
 -24   6   4      340.21      351.74     78.72 o 
 -22   6   4       40.50       81.84     47.55 o 
 -20   6   4       21.81       21.39     30.80 o 
 -18   6   4       97.61       69.88     30.27 o 
 -16   6   4      616.26      755.23     50.27 o 
 -14   6   4      313.03      231.84     30.40 o 
 -12   6   4       29.27       21.14     16.30 o 
 -10   6   4     4137.43     4232.04     68.01 o 
  -8   6   4      183.89      133.34     16.26 o 
  -6   6   4     1546.70     1570.93     53.03 o 
  -4   6   4     3206.96     2775.73     50.77 o 
  -2   6   4     2997.52     2809.12     41.23 o 
   0   6   4     9059.18     9089.72     96.63 o 
   2   6   4      555.12      607.81     23.53 o 
   4   6   4       72.07       81.07     15.40 o 
   6   6   4      779.75      864.91     32.04 o 
   8   6   4       58.59       50.70     14.17 o 
  10   6   4       19.63       -3.85     14.40 o 
  12   6   4      723.78      685.16     43.64 o 
  14   6   4     1004.37      667.69     48.95 o 
  16   6   4      754.72      647.00     59.48 o 
  18   6   4      961.94      911.25    112.67 o 
  20   6   4        3.32      153.25     68.03 o 
  22   6   4       82.13      105.74     89.86 o 
 -25   7   4        0.21       84.39     69.37 o 
 -23   7   4      279.69      318.09     92.00 o 
 -21   7   4       16.06        3.46     31.76 o 
 -19   7   4      202.34      184.07     36.85 o 
 -17   7   4       90.81       91.05     30.15 o 
 -15   7   4       22.76       -0.46     22.86 o 
 -13   7   4      397.01      290.74     31.57 o 
 -11   7   4      128.04       91.40     19.17 o 
  -9   7   4     1074.15     1386.78     38.74 o 
  -7   7   4     2466.76     2601.29     59.62 o 
  -5   7   4      332.99      359.27     24.83 o 
  -3   7   4    32495.64    33607.04    261.24 o 
  -1   7   4     4739.79     4877.06     72.86 o 
   1   7   4      139.43      118.24     16.65 o 
   3   7   4      709.90      667.58     27.58 o 
   5   7   4     1310.46     1398.45     43.82 o 
   7   7   4      159.60      124.84     17.27 o 
   9   7   4       70.87       10.96     18.90 o 
  11   7   4     1288.95     1199.36     59.46 o 
  13   7   4     2190.49     1975.25     75.70 o 
  15   7   4       25.51        0.51     22.43 o 
  17   7   4      111.37       86.42     37.75 o 
  19   7   4        3.12       34.15     48.03 o 
  21   7   4        1.05      -10.13     61.85 o 
  23   7   4      302.63      477.25    132.95 o 
 -24   8   4      243.95      292.90     76.60 o 
 -22   8   4       12.60       94.40     54.87 o 
 -20   8   4     1178.24     1283.36     78.29 o 
 -18   8   4       76.17       70.70     29.93 o 
 -16   8   4      150.42      136.12     31.77 o 
 -14   8   4     1072.02     1178.71     62.13 o 
 -12   8   4       42.42       40.63     21.52 o 
 -10   8   4      262.97      315.29     25.90 o 
  -8   8   4      326.43      352.81     30.33 o 
  -6   8   4      194.07      231.51     22.04 o 
  -4   8   4     2134.58     2064.87     77.58 o 
  -2   8   4      821.72      850.84     44.57 o 
   0   8   4      158.91      246.29     20.93 o 
   2   8   4     6234.28     6007.18     80.42 o 
   4   8   4      997.45     1053.71     36.01 o 
   6   8   4     4549.62     4095.90     91.77 o 
   8   8   4       52.39       48.66     16.90 o 
  10   8   4      520.65      563.68     33.06 o 
  12   8   4       61.24      120.61     25.91 o 
  14   8   4     4511.19     4363.63    109.72 o 
  16   8   4      791.30      796.10     60.24 o 
  18   8   4      271.51      270.38     69.15 o 
  20   8   4      188.83      252.86     81.50 o 
  22   8   4      958.27     1178.09    150.14 o 
 -23   9   4      685.33      841.50    108.24 o 
 -21   9   4       49.19       79.22     54.88 o 
 -19   9   4       74.65       71.54     33.25 o 
 -17   9   4     2972.41     3193.54    114.56 o 
 -15   9   4      260.67      187.12     44.83 o 
 -13   9   4     5461.12     5653.47    118.61 o 
 -11   9   4       71.34       49.66     20.44 o 
  -9   9   4     1088.98     1071.95     48.02 o 
  -7   9   4       13.78       29.84     15.88 o 
  -5   9   4       88.88      132.00     19.11 o 
  -3   9   4      750.19      929.97     43.39 o 
  -1   9   4     7034.83     6827.65     81.23 o 
   1   9   4      271.61      412.02     29.66 o 
   3   9   4      257.82      213.90     23.54 o 
   5   9   4        0.96        0.23     13.00 o 
   7   9   4     2258.08     1926.69     60.94 o 
   9   9   4     4363.23     4038.63     82.84 o 
  11   9   4     1294.23     1187.31     67.43 o 
  13   9   4      443.33      375.24     39.95 o 
  15   9   4      501.77      477.42     53.48 o 
  17   9   4       20.70       22.33     42.63 o 
  19   9   4        9.05       35.26     55.25 o 
  21   9   4       79.57      119.96     77.17 o 
 -24  10   4       64.98       47.56     60.24 o 
 -22  10   4       69.73      163.28     63.03 o 
 -20  10   4      497.55      585.78     61.99 o 
 -18  10   4       19.26       52.18     31.69 o 
 -16  10   4      354.20      258.62     40.88 o 
 -14  10   4     2756.05     3345.69    102.28 o 
 -12  10   4     6385.04     6669.11    141.58 o 
 -10  10   4      681.43      606.51     40.21 o 
  -8  10   4     8122.42     8230.24    117.77 o 
  -6  10   4      358.21      337.23     28.28 o 
  -4  10   4      228.25      170.30     28.73 o 
  -2  10   4      223.12      224.47     19.08 o 
   0  10   4       98.50       51.29     15.26 o 
   2  10   4      955.62      918.37     42.81 o 
   4  10   4      243.83      169.71     22.38 o 
   6  10   4    13645.68    13449.49    144.23 o 
   8  10   4      819.14      846.42     46.03 o 
  10  10   4      299.74      394.99     53.27 o 
  12  10   4      172.93      242.30     38.94 o 
  14  10   4       72.09       60.55     36.39 o 
  16  10   4      325.30      273.82     46.19 o 
  18  10   4     1093.19     1116.01    118.40 o 
  20  10   4     1075.57     1296.26    192.72 o 
  22  10   4      139.94      125.54    148.56 o 
 -23  11   4       76.50       88.34     59.43 o 
 -21  11   4      370.04      567.36    130.57 o 
 -19  11   4      437.29      431.94     56.87 o 
 -17  11   4      756.95      773.32     63.63 o 
 -15  11   4       43.34       37.39     29.94 o 
 -13  11   4        2.60        3.77     23.67 o 
 -11  11   4      770.35      851.56     50.66 o 
  -9  11   4     1920.43     1988.47     68.80 o 
  -7  11   4     2760.54     2706.38     71.18 o 
  -5  11   4     1448.09     1496.68     56.51 o 
  -3  11   4      426.79      434.41     32.73 o 
  -1  11   4      252.81      269.24     33.56 o 
   1  11   4      706.18      731.61     40.09 o 
   3  11   4      657.42      681.00     43.62 o 
   5  11   4      483.29      471.93     37.64 o 
   7  11   4     8588.77     8524.76    127.03 o 
   9  11   4       46.50       38.19     23.83 o 
  11  11   4     5317.71     5100.29    130.35 o 
  13  11   4      170.46       98.96     38.21 o 
  15  11   4      168.12      268.51     53.51 o 
  17  11   4      826.13      962.66    109.20 o 
  19  11   4        5.22       20.39     78.14 o 
  21  11   4      348.91      532.57    143.09 o 
 -22  12   4       25.47       14.87     59.71 o 
 -20  12   4       13.10      -29.81     60.75 o 
 -18  12   4      153.65       83.33     37.80 o 
 -16  12   4      974.51     1025.48     72.37 o 
 -14  12   4      569.18      473.88     51.40 o 
 -12  12   4       16.75       31.72     23.29 o 
 -10  12   4     3077.69     3079.77     85.39 o 
  -8  12   4      323.60      283.34     34.51 o 
  -6  12   4       21.66       12.13     20.00 o 
  -4  12   4      885.08      826.08     56.42 o 
  -2  12   4      124.16      109.22     21.48 o 
   0  12   4     2637.77     2581.02     62.67 o 
   2  12   4     1953.12     1884.10     63.09 o 
   4  12   4    12117.44    12202.46    152.67 o 
   6  12   4     1957.31     1957.71     72.11 o 
   8  12   4      207.94      208.43     31.62 o 
  10  12   4      660.75      593.12     51.90 o 
  12  12   4      847.79      811.37     74.23 o 
  14  12   4      219.05      129.00     58.28 o 
  16  12   4        1.96      111.88     43.83 o 
  18  12   4        8.34       63.22     69.03 o 
  20  12   4     1118.33     1128.95    327.04 o 
 -21  13   4      328.87      415.57    388.75 o 
 -19  13   4       25.95       74.94     66.04 o 
 -17  13   4      618.61      610.21     75.08 o 
 -15  13   4       43.14       66.39     36.48 o 
 -13  13   4       11.15       -9.75     27.70 o 
 -11  13   4      327.42      265.93     39.17 o 
  -9  13   4      179.19      156.91     34.18 o 
  -7  13   4      173.51      249.75     35.32 o 
  -5  13   4       38.63       19.96     22.05 o 
  -3  13   4        4.60       33.24     20.13 o 
  -1  13   4      617.94      605.22     40.37 o 
   1  13   4        0.73       19.59     18.94 o 
   3  13   4     3104.93     3090.62     82.40 o 
   5  13   4      167.98      106.26     25.99 o 
   7  13   4     1023.42     1065.30     62.07 o 
   9  13   4       41.58       44.51     28.32 o 
  11  13   4        0.34       17.10     35.72 o 
  13  13   4      233.47      186.26     48.48 o 
  15  13   4       55.78       19.49     41.44 o 
  17  13   4      253.71      270.07     67.68 o 
  19  13   4        0.06       -4.98     82.05 o 
 -20  14   4      234.16      371.47    115.93 o 
 -18  14   4        0.68       -0.99     51.02 o 
 -16  14   4      195.01      218.54     59.86 o 
 -14  14   4      287.35      234.14     53.28 o 
 -12  14   4      269.75      222.05     60.08 o 
 -10  14   4      203.91      267.21     43.73 o 
  -8  14   4       85.98      115.43     33.61 o 
  -6  14   4     3705.69     3980.60     99.98 o 
  -4  14   4       13.16       40.91     23.11 o 
  -2  14   4     1242.28     1150.76     56.62 o 
   0  14   4      442.18      334.73     61.31 o 
   2  14   4     8688.49     8683.17    139.25 o 
   4  14   4       88.80      153.46     31.02 o 
   6  14   4     2592.95     2696.24     96.44 o 
   8  14   4     1738.43     1873.92     94.26 o 
  10  14   4      399.15      349.58     59.35 o 
  12  14   4      268.57      142.59     46.85 o 
  14  14   4      316.47      150.47     49.30 o 
  16  14   4      338.54      471.10     69.66 o 
  18  14   4      382.48      279.25     86.58 o 
 -19  15   4      188.18       86.49     87.34 o 
 -17  15   4      196.05      263.00     79.59 o 
 -15  15   4      579.56      569.22     79.66 o 
 -13  15   4       68.11       53.09     43.98 o 
 -11  15   4       32.30       61.02     37.76 o 
  -9  15   4      134.30      132.65     40.04 o 
  -7  15   4      525.35      586.51     68.54 o 
  -5  15   4     2852.83     2704.53    111.43 o 
  -3  15   4      261.46      171.84     34.38 o 
  -1  15   4        0.11       26.41     36.35 o 
   1  15   4      970.98      957.73     62.04 o 
   3  15   4      459.15      443.31     47.91 o 
   5  15   4       31.81       37.25     29.78 o 
   7  15   4      666.77      890.68     67.73 o 
   9  15   4       29.36       50.43     35.30 o 
  11  15   4      417.74      337.13     55.87 o 
  13  15   4      106.89      110.37     47.82 o 
  15  15   4      217.43      191.19     55.01 o 
  17  15   4        4.14       47.15     60.00 o 
 -18  16   4        5.01      126.23     87.40 o 
 -16  16   4       21.57       54.82     56.90 o 
 -14  16   4       13.07      132.80     54.69 o 
 -12  16   4       12.21       29.89     38.24 o 
 -10  16   4      880.93      873.35     78.40 o 
  -8  16   4      575.23      557.43     64.04 o 
  -6  16   4      196.39      148.98     49.02 o 
  -4  16   4        7.76       26.69     30.26 o 
  -2  16   4      237.23      179.79     43.05 o 
   0  16   4     2659.19     2873.28    141.31 o 
   2  16   4        0.27       25.36     35.20 o 
   4  16   4      108.18      167.45     48.61 o 
   6  16   4     1008.51      877.47     85.42 o 
   8  16   4      153.71      179.85     59.21 o 
  10  16   4      927.68     1145.89    174.56 o 
  12  16   4       26.07       61.06     49.06 o 
  14  16   4      479.46      596.65     82.57 o 
  16  16   4       16.70       25.49     70.85 o 
 -17  17   4      270.20      282.57     85.12 o 
 -15  17   4      566.54      668.07     89.08 o 
 -13  17   4      247.79      195.11     58.14 o 
 -11  17   4      120.65      110.77     45.97 o 
  -9  17   4        0.27       64.75     37.14 o 
  -7  17   4      186.05      181.43     53.53 o 
  -5  17   4      402.35      317.82     72.84 o 
  -3  17   4      308.03      251.52     58.98 o 
  -1  17   4       23.66       31.30     37.13 o 
   1  17   4      593.32      418.93    102.50 o 
   3  17   4      303.59      460.58     93.46 o 
   5  17   4      197.19      130.53     46.57 o 
   7  17   4     1293.34     1641.31    117.83 o 
   9  17   4       91.51      126.41     57.06 o 
  11  17   4      142.17       69.55     56.03 o 
  13  17   4      142.40      -26.34     51.19 o 
  15  17   4       59.35      163.69     62.39 o 
 -16  18   4      345.16      336.64    100.81 o 
 -14  18   4       18.95       85.04     52.12 o 
 -12  18   4     1023.27     1131.16    103.80 o 
 -10  18   4       53.73      148.66     48.65 o 
  -8  18   4        4.09       10.94     37.42 o 
  -6  18   4      297.20      320.19     60.84 o 
  -4  18   4        0.54       68.51     41.97 o 
  -2  18   4      144.24      153.01     50.90 o 
   0  18   4      337.69      238.60     57.32 o 
   2  18   4      343.61      244.90     55.28 o 
   4  18   4      338.66      379.95     66.31 o 
   6  18   4      660.97      692.05     81.32 o 
   8  18   4        0.01       39.11     47.10 o 
  10  18   4      453.22      521.14     88.26 o 
  12  18   4       18.56      -29.63     55.17 o 
  14  18   4      371.19      399.13     88.33 o 
 -15  19   4        0.03       58.44     63.22 o 
 -13  19   4      388.94      490.23     89.03 o 
 -11  19   4       11.99       38.82     40.85 o 
  -9  19   4       45.42      211.61     57.87 o 
  -7  19   4      104.73       39.02     47.02 o 
  -5  19   4       68.99       78.57     47.44 o 
  -3  19   4        8.94       59.19     43.37 o 
  -1  19   4      112.61       73.83     44.57 o 
   1  19   4        1.84       46.14     44.65 o 
   3  19   4       67.11      120.08     50.24 o 
   5  19   4      448.56      512.93     78.86 o 
   7  19   4        0.38        2.42     47.40 o 
   9  19   4       26.10       55.88     61.40 o 
  11  19   4       43.83       -2.67     51.14 o 
  13  19   4        7.00       -8.01     60.84 o 
 -12  20   4       35.35       86.72     56.19 o 
 -10  20   4     1034.81      874.22     97.30 o 
  -8  20   4      814.90      892.72    136.05 o 
  -6  20   4      803.99      930.39     98.09 o 
  -4  20   4        1.55      -25.41     43.40 o 
  -2  20   4      343.40      263.26     61.29 o 
   0  20   4      226.90      205.04     55.90 o 
   2  20   4      702.07      717.73     88.49 o 
   4  20   4       53.89       37.77     46.91 o 
   6  20   4       68.29       61.55     55.47 o 
   8  20   4      211.55      202.12     72.96 o 
  10  20   4      122.98      108.01     66.32 o 
  12  20   4       12.99       58.32     64.49 o 
 -11  21   4      408.80      392.99     80.75 o 
  -9  21   4       25.61       -2.52     50.69 o 
  -7  21   4       81.72       -1.82     52.89 o 
  -5  21   4      406.15      383.38     74.53 o 
  -3  21   4       57.63       21.16     48.78 o 
  -1  21   4      524.09      582.04     82.88 o 
   1  21   4      401.69      388.72     73.07 o 
   3  21   4       80.09       56.32     51.79 o 
   5  21   4        9.81       18.72     46.74 o 
   7  21   4      640.49      438.62    127.55 o 
   9  21   4      279.60      220.60     83.91 o 
  -8  22   4       26.11      138.93     58.52 o 
  -6  22   4       90.84      186.86     64.22 o 
  -4  22   4      102.84      -44.57     44.57 o 
  -2  22   4       39.51      -12.16     47.65 o 
   0  22   4      129.47      110.56     55.29 o 
   2  22   4       14.97       49.15     50.53 o 
   4  22   4       34.49      120.26     62.11 o 
   6  22   4       76.08       29.49     60.12 o 
  -3  23   4      276.03      349.32     87.59 o 
  -1  23   4       31.95       43.73     53.18 o 
   1  23   4      102.33       79.01     61.14 o 
 -25   1   5      438.97      537.65     82.31 o 
 -23   1   5     1597.80     1717.61    102.38 o 
 -21   1   5      123.93      115.70     36.65 o 
 -19   1   5      242.77      235.34     40.98 o 
 -17   1   5      227.47      260.35     37.78 o 
 -15   1   5      872.03      870.28     55.68 o 
 -13   1   5        3.15       -4.77     16.12 o 
 -11   1   5      188.92      243.77     25.28 o 
  -9   1   5      109.17      164.13     20.42 o 
  -7   1   5       40.82       13.87     10.48 o 
  -5   1   5    14548.37    13604.11    118.15 o 
  -3   1   5   266813.69   261201.50   1598.17 o 
  -1   1   5    60867.20    57707.55    347.76 o 
   1   1   5      267.92      406.37     18.06 o 
   3   1   5        0.68       35.61     11.79 o 
   5   1   5     3294.48     3059.57     61.64 o 
   7   1   5     3254.64     3602.96     92.83 o 
   9   1   5     2512.48     2530.96     56.04 o 
  11   1   5      358.00      335.20     41.82 o 
  13   1   5      342.23      300.48     46.75 o 
  15   1   5     1063.42     1124.80     90.43 o 
  17   1   5       56.28      116.14     40.71 o 
  19   1   5       14.08       -2.10     49.09 o 
  21   1   5       31.54       87.37     64.62 o 
  23   1   5      266.30      468.99    139.46 o 
 -26   2   5      939.18      783.38    184.52 o 
 -24   2   5      135.70      155.32     49.79 o 
 -22   2   5     3609.57     4075.37    142.07 o 
 -20   2   5      339.04      392.40     49.55 o 
 -18   2   5     1206.81     1207.58     82.54 o 
 -16   2   5     5273.24     5194.10    108.12 o 
 -14   2   5     8013.32     8277.24    129.29 o 
 -12   2   5     1208.81     1364.46     57.19 o 
 -10   2   5       17.36      -10.91     12.50 o 
  -8   2   5     2506.59     2337.16     55.08 o 
  -6   2   5     2667.42     2485.29     47.84 o 
  -4   2   5    33048.70    33286.58    305.31 o 
  -2   2   5    10823.49    10050.23     86.09 o 
   0   2   5     3969.43     3919.53     43.76 o 
   2   2   5     3223.21     3275.63     46.83 o 
   4   2   5     1034.88     1154.17     51.88 o 
   6   2   5     2444.71     2980.09     83.05 o 
   8   2   5     5001.49     5147.60     77.12 o 
  10   2   5      511.46      394.19     28.78 o 
  12   2   5      148.73      140.41     33.71 o 
  14   2   5    12805.94    12082.31    216.37 o 
  16   2   5      603.92      585.53     64.32 o 
  18   2   5      447.80      349.32     70.25 o 
  20   2   5       42.48       64.24     58.12 o 
  22   2   5       21.37       26.14     65.63 o 
  24   2   5      340.35      380.33    177.44 o 
 -25   3   5      565.39      684.85    101.10 o 
 -23   3   5       54.17       17.98     40.05 o 
 -21   3   5      107.94       97.45     36.48 o 
 -19   3   5     3991.83     4142.60    118.46 o 
 -17   3   5    12511.58    12261.35    177.65 o 
 -15   3   5    13559.14    13036.82    173.21 o 
 -13   3   5     1276.75     1273.58     70.08 o 
 -11   3   5      179.72      204.42     29.91 o 
  -9   3   5     1750.05     1810.21     52.50 o 
  -7   3   5     1583.09     1565.84     45.14 o 
  -5   3   5      656.15      976.99     31.19 o 
  -3   3   5     1612.80     1387.42     30.38 o 
  -1   3   5    14645.74    13922.03    105.52 o 
   1   3   5      983.98      810.52     30.06 o 
   3   3   5     3622.77     3620.05     53.20 o 
   5   3   5     2919.72     2533.81     57.17 o 
   7   3   5      638.14      849.39     44.32 o 
   9   3   5       21.42       -2.40     17.28 o 
  11   3   5      250.43      238.09     31.60 o 
  13   3   5    10591.44     9870.79    164.46 o 
  15   3   5      170.81      150.94     36.15 o 
  17   3   5        3.19       31.94     31.71 o 
  19   3   5      181.50      181.05     64.35 o 
  21   3   5       49.32       57.96     68.40 o 
  23   3   5     1079.97     1114.11    181.73 o 
 -26   4   5       20.25      -11.09     52.07 o 
 -24   4   5       99.07       20.19     46.86 o 
 -22   4   5     1331.12     1172.82     98.85 o 
 -20   4   5      595.16      618.41     64.43 o 
 -18   4   5      415.31      379.42     44.63 o 
 -16   4   5      351.20      373.75     39.95 o 
 -14   4   5      114.09       83.79     36.89 o 
 -12   4   5        1.96        6.24     16.08 o 
 -10   4   5        1.18       -0.09     13.18 o 
  -8   4   5       33.95       20.14     12.13 o 
  -6   4   5     7429.02     7497.35     76.37 o 
  -4   4   5     2688.48     2798.98     50.57 o 
  -2   4   5       34.29       32.42      9.88 o 
   0   4   5     2122.65     2314.04     34.88 o 
   2   4   5    12374.65    12786.97    110.44 o 
   4   4   5    10207.29    10266.49    100.02 o 
   6   4   5      454.79      396.51     21.62 o 
   8   4   5     3533.35     3898.46     58.94 o 
  10   4   5        6.65       24.62     18.77 o 
  12   4   5     1266.99     1131.35     84.17 o 
  14   4   5     1117.11     1006.94     68.19 o 
  16   4   5       33.34       44.10     29.02 o 
  18   4   5     1013.10      945.67     83.37 o 
  20   4   5       56.76       54.44     55.48 o 
  22   4   5      911.69     1062.14    150.66 o 
 -25   5   5      553.52      567.32     87.38 o 
 -23   5   5      377.75      303.63     61.51 o 
 -21   5   5     1609.31     1729.74    102.22 o 
 -19   5   5     1338.14     1347.07     89.43 o 
 -17   5   5     1130.31     1036.79     62.15 o 
 -15   5   5       10.32       -4.53     22.10 o 
 -13   5   5      449.19      565.10     42.88 o 
 -11   5   5      326.86      312.87     24.02 o 
  -9   5   5     2973.02     3172.23     56.65 o 
  -7   5   5     2076.02     1792.82     38.34 o 
  -5   5   5        8.89       63.99     42.34 o 
  -3   5   5        5.74       34.82     10.21 o 
  -1   5   5     8398.63     7422.02     66.65 o 
   1   5   5     1809.71     2006.89     37.75 o 
   3   5   5      431.64      602.71     28.05 o 
   5   5   5     2793.52     3102.35     53.94 o 
   7   5   5     2843.89     2779.76     50.03 o 
   9   5   5       59.17       59.55     14.33 o 
  11   5   5      219.39      203.25     30.69 o 
  13   5   5     1706.56     1557.20     73.55 o 
  15   5   5      922.18      961.36     70.78 o 
  17   5   5       12.32       31.07     31.42 o 
  19   5   5       58.24       19.37     48.33 o 
  21   5   5       74.19      145.44     75.68 o 
  23   5   5      344.90      299.30    106.94 o 
 -24   6   5     1103.24     1433.26    134.79 o 
 -22   6   5     1557.80     1794.14    108.13 o 
 -20   6   5     1094.54     1236.76     76.24 o 
 -18   6   5      795.72      812.74     81.62 o 
 -16   6   5      125.37       94.16     37.32 o 
 -14   6   5     1335.83     1306.09     59.98 o 
 -12   6   5     6709.05     6603.06    100.49 o 
 -10   6   5      245.10      216.66     32.40 o 
  -8   6   5     4267.46     4409.46     61.40 o 
  -6   6   5       14.62        7.12      9.23 o 
  -4   6   5     7862.38     8060.44     78.68 o 
  -2   6   5    15602.91    15359.01    125.64 o 
   0   6   5    23588.27    24356.05    173.63 o 
   2   6   5     8384.10     8727.29     83.47 o 
   4   6   5       76.52       73.49     15.48 o 
   6   6   5     2529.65     2843.71     55.58 o 
   8   6   5     5447.47     5409.47     74.26 o 
  10   6   5      414.21      467.71     26.32 o 
  12   6   5     1753.87     1773.29     73.88 o 
  14   6   5     1616.06     1630.55     79.40 o 
  16   6   5      273.26      345.88     48.55 o 
  18   6   5        8.61       44.80     40.37 o 
  20   6   5       94.15       34.30     50.42 o 
  22   6   5      910.27     1249.11    188.39 o 
 -25   7   5       52.29      118.64     67.00 o 
 -23   7   5       14.42       16.00     44.41 o 
 -21   7   5      262.43      256.35     48.20 o 
 -19   7   5      591.02      524.40     52.64 o 
 -17   7   5      392.28      344.90     42.98 o 
 -15   7   5     2250.64     2460.59     92.11 o 
 -13   7   5     5772.67     5461.34    123.01 o 
 -11   7   5     1092.34     1056.28     44.41 o 
  -9   7   5     3733.01     3848.44     58.97 o 
  -7   7   5     4820.79     4346.43     73.81 o 
  -5   7   5     1317.04     1422.55     64.48 o 
  -3   7   5       38.17       20.22     10.96 o 
  -1   7   5    14396.19    13376.74    130.82 o 
   1   7   5     4417.63     4666.43     74.09 o 
   3   7   5    16510.73    17407.12    143.45 o 
   5   7   5     1674.85     1656.96     47.68 o 
   7   7   5      332.70      337.11     26.70 o 
   9   7   5      253.98      252.20     23.84 o 
  11   7   5      937.86     1019.12     53.40 o 
  13   7   5       24.63       79.36     25.77 o 
  15   7   5      467.97      550.62     48.98 o 
  17   7   5     1764.47     2079.27    106.21 o 
  19   7   5      128.48      146.38     58.56 o 
  21   7   5      370.28      417.51     96.82 o 
  23   7   5     1586.81     2600.76    270.47 o 
 -24   8   5      391.79      398.96     85.42 o 
 -22   8   5     1057.64     1271.14     99.64 o 
 -20   8   5       15.09       39.30     31.15 o 
 -18   8   5      191.21      125.82     34.65 o 
 -16   8   5     2142.57     2166.87     89.67 o 
 -14   8   5     2086.10     1975.93     87.65 o 
 -12   8   5     3250.08     2994.16     80.79 o 
 -10   8   5     1461.42     1630.54     48.68 o 
  -8   8   5        5.36        6.33     14.69 o 
  -6   8   5       88.17       81.67     17.85 o 
  -4   8   5     7123.24     7603.28     96.39 o 
  -2   8   5    11941.50    11652.96    113.23 o 
   0   8   5     1907.64     2082.14     50.02 o 
   2   8   5     3981.44     4630.17     63.48 o 
   4   8   5      554.67      517.14     27.88 o 
   6   8   5      102.34      126.83     24.93 o 
   8   8   5      720.83      656.96     38.33 o 
  10   8   5      706.63      705.75     46.54 o 
  12   8   5      514.17      463.60     40.56 o 
  14   8   5     1554.61     1498.39     72.24 o 
  16   8   5      592.40      575.29     64.31 o 
  18   8   5       12.13        9.04     39.28 o 
  20   8   5       54.26      146.12     69.26 o 
  22   8   5      249.65      311.76     96.12 o 
 -23   9   5      508.88      590.61     93.15 o 
 -21   9   5       63.84       56.40     38.68 o 
 -19   9   5       12.94       64.11     33.43 o 
 -17   9   5      747.88      641.89     55.63 o 
 -15   9   5      380.28      436.84     45.15 o 
 -13   9   5        0.06        5.53     22.21 o 
 -11   9   5     1338.21     1344.81     58.79 o 
  -9   9   5      434.67      358.38     29.80 o 
  -7   9   5      971.77     1015.81     44.33 o 
  -5   9   5      820.24      863.50     38.66 o 
  -3   9   5    14825.62    15229.05    147.33 o 
  -1   9   5     7475.76     7414.31     93.55 o 
   1   9   5      134.24      111.36     17.78 o 
   3   9   5       66.01       61.51     14.06 o 
   5   9   5      143.68      158.51     18.92 o 
   7   9   5      166.34      144.52     23.29 o 
   9   9   5      988.11     1196.20     52.16 o 
  11   9   5      505.14      399.76     49.72 o 
  13   9   5      136.83       77.66     27.58 o 
  15   9   5        4.99       -5.51     29.07 o 
  17   9   5        8.34       42.58     38.51 o 
  19   9   5       32.79       36.60     53.52 o 
  21   9   5      424.22      577.84    140.87 o 
 -24  10   5      355.13      171.56     79.92 o 
 -22  10   5       41.80       14.07     50.86 o 
 -20  10   5        4.32       26.21     34.77 o 
 -18  10   5       32.54       58.58     31.76 o 
 -16  10   5      766.83      843.55     61.49 o 
 -14  10   5       68.32       56.38     25.69 o 
 -12  10   5     2059.43     2146.51     75.09 o 
 -10  10   5      341.43      402.27     35.63 o 
  -8  10   5      373.41      335.35     37.99 o 
  -6  10   5      662.75      687.35     38.88 o 
  -4  10   5      930.73     1007.78     62.92 o 
  -2  10   5        6.84       14.13     12.51 o 
   0  10   5      520.80      619.61     34.10 o 
   2  10   5       35.51       16.33     14.73 o 
   4  10   5      222.54      235.85     25.28 o 
   6  10   5     5033.69     4990.25     91.76 o 
   8  10   5       70.78       79.44     24.60 o 
  10  10   5     2751.50     2508.21     91.94 o 
  12  10   5       25.91       -8.01     25.86 o 
  14  10   5     1014.78      922.52     71.54 o 
  16  10   5       43.04       49.48     48.23 o 
  18  10   5       70.59       42.26     58.79 o 
  20  10   5      232.16      267.60    113.48 o 
 -23  11   5       53.90      156.29     67.47 o 
 -21  11   5      788.51      725.77     87.03 o 
 -19  11   5      475.87      509.37     58.71 o 
 -17  11   5        5.41       36.42     31.04 o 
 -15  11   5      319.41      267.57     41.98 o 
 -13  11   5     4177.36     4371.96    104.45 o 
 -11  11   5     1332.66     1560.38     66.95 o 
  -9  11   5     2576.20     2857.98     79.56 o 
  -7  11   5      301.87      364.77     31.41 o 
  -5  11   5      558.38      589.63     64.31 o 
  -3  11   5      167.77      174.56     27.38 o 
  -1  11   5        4.44       23.01     15.82 o 
   1  11   5     3859.09     4064.62     74.75 o 
   3  11   5     7665.83     7546.25    112.51 o 
   5  11   5      961.40      888.89     47.97 o 
   7  11   5     7103.51     7004.44    137.62 o 
   9  11   5        0.30       25.60     23.91 o 
  11  11   5       45.58       73.03     34.16 o 
  13  11   5      133.44      103.71     37.66 o 
  15  11   5       22.28       94.19     39.69 o 
  17  11   5      285.56      291.94     74.26 o 
  19  11   5      233.75      474.93    139.15 o 
  21  11   5      129.19      141.91    101.11 o 
 -22  12   5      641.05      551.65    130.07 o 
 -20  12   5        1.32       -8.80     39.49 o 
 -18  12   5     1024.93     1039.54     76.27 o 
 -16  12   5       52.66       48.10     34.94 o 
 -14  12   5      600.25      488.55     48.41 o 
 -12  12   5     2625.52     2853.28    101.49 o 
 -10  12   5       24.92       -2.46     22.05 o 
  -8  12   5       25.33       15.59     25.02 o 
  -6  12   5     3967.78     3940.19     96.09 o 
  -4  12   5     1277.09     1235.73     56.04 o 
  -2  12   5       96.56      170.00     25.40 o 
   0  12   5     2143.82     2322.80     65.37 o 
   2  12   5      787.00      862.79     46.87 o 
   4  12   5     1282.43     1214.49     56.81 o 
   6  12   5      327.29      261.58     49.74 o 
   8  12   5     4427.35     4516.26    131.05 o 
  10  12   5      150.25      169.22     38.20 o 
  12  12   5     1577.93     1490.39     89.71 o 
  14  12   5     1250.89     1295.86     94.40 o 
  16  12   5        3.68       -2.60     39.79 o 
  18  12   5        1.39      -26.62     63.62 o 
  20  12   5        0.30      145.36     99.65 o 
 -21  13   5      352.54      402.74    148.43 o 
 -19  13   5     2174.61     2374.34    145.43 o 
 -17  13   5       59.20       16.54     41.28 o 
 -15  13   5       12.80       14.77     35.89 o 
 -13  13   5     1257.10     1295.30     79.09 o 
 -11  13   5     2826.79     3021.84    102.96 o 
  -9  13   5     9697.43     9937.90    196.49 o 
  -7  13   5     3466.89     3931.39    100.02 o 
  -5  13   5      549.09      518.91     43.99 o 
  -3  13   5      476.93      468.27     38.31 o 
  -1  13   5       17.28       28.86     19.99 o 
   1  13   5     6120.22     6075.26    104.16 o 
   3  13   5     3521.65     3436.70     82.45 o 
   5  13   5     1970.68     2236.92     95.15 o 
   7  13   5     6341.80     6426.78    132.04 o 
   9  13   5      559.01      469.90     73.03 o 
  11  13   5        0.00      -19.47     33.99 o 
  13  13   5      117.33      130.09     47.16 o 
  15  13   5      153.25       95.81     44.79 o 
  17  13   5      962.77     1047.57    139.24 o 
  19  13   5       48.46      251.11    104.69 o 
 -20  14   5      448.21      377.01    114.50 o 
 -18  14   5       14.94       47.38     61.67 o 
 -16  14   5        0.00      -29.28     44.22 o 
 -14  14   5     1347.70     1734.14    101.19 o 
 -12  14   5      317.70      303.36     60.80 o 
 -10  14   5     1054.78     1139.69     70.80 o 
  -8  14   5     3624.11     3779.52    138.91 o 
  -6  14   5      487.00      468.05     46.02 o 
  -4  14   5      108.75       85.00     27.35 o 
  -2  14   5     1044.00      975.05     66.46 o 
   0  14   5     2663.47     2501.34     89.15 o 
   2  14   5      221.00      143.11     30.49 o 
   4  14   5        1.09        3.65     20.46 o 
   6  14   5      164.05      134.11     33.06 o 
   8  14   5      108.96       79.88     29.45 o 
  10  14   5        0.05       27.77     35.09 o 
  12  14   5       16.09       80.29     43.57 o 
  14  14   5       12.81       56.79     41.97 o 
  16  14   5       24.20       44.77     46.53 o 
  18  14   5      376.14      611.21    120.48 o 
 -19  15   5      266.42      195.96     69.56 o 
 -17  15   5      447.26      504.47    121.84 o 
 -15  15   5       52.25       39.66     52.32 o 
 -13  15   5      199.42      185.74     51.46 o 
 -11  15   5       63.89       68.11     35.88 o 
  -9  15   5      139.39       93.85     40.31 o 
  -7  15   5       87.72      112.15     37.38 o 
  -5  15   5      280.61      194.46     39.02 o 
  -3  15   5       28.87        5.53     27.30 o 
  -1  15   5      485.47      489.34     51.22 o 
   1  15   5        8.80       37.37     24.59 o 
   3  15   5        9.04       39.58     29.67 o 
   5  15   5       43.33       18.49     28.74 o 
   7  15   5      825.82     1005.35     73.74 o 
   9  15   5      202.42      287.20     54.20 o 
  11  15   5      186.37      113.55     46.85 o 
  13  15   5      138.07      119.96     43.48 o 
  15  15   5     1007.12     1051.69     93.67 o 
  17  15   5        0.52        4.86     65.58 o 
 -18  16   5      157.20       81.76     76.12 o 
 -16  16   5      148.69       81.33     69.41 o 
 -14  16   5      421.50      371.45     70.45 o 
 -12  16   5      206.21      230.45     51.26 o 
 -10  16   5       52.19       39.13     54.97 o 
  -8  16   5      712.05      621.05     77.29 o 
  -6  16   5     2820.44     2646.21    116.66 o 
  -4  16   5      142.93       96.63     35.64 o 
  -2  16   5        6.32      -24.46     26.33 o 
   0  16   5       33.98       -7.09     30.39 o 
   2  16   5     1417.86     1422.02    106.42 o 
   4  16   5      354.31      423.49     61.77 o 
   6  16   5      301.67      253.02     56.02 o 
   8  16   5       15.46       54.40     43.22 o 
  10  16   5       77.36       26.60     42.51 o 
  12  16   5       55.05       50.80     48.60 o 
  14  16   5      145.73       79.28     52.52 o 
  16  16   5       83.32      216.76     74.13 o 
 -17  17   5      262.19      313.50    127.25 o 
 -15  17   5      274.21      290.31    107.78 o 
 -13  17   5      173.67      239.02     66.29 o 
 -11  17   5       25.73       19.57     45.92 o 
  -9  17   5      137.36      166.00     46.06 o 
  -7  17   5     1071.61     1065.95     84.68 o 
  -5  17   5      290.51      188.69     43.47 o 
  -3  17   5      163.43      150.68     45.93 o 
  -1  17   5      448.36      472.17     73.15 o 
   1  17   5     5253.27     5378.35    170.27 o 
   3  17   5      160.29      200.17     51.76 o 
   5  17   5      455.82      519.60     95.10 o 
   7  17   5      216.95      179.12     51.93 o 
   9  17   5      192.87      163.83     60.40 o 
  11  17   5      292.00      301.66     75.51 o 
  13  17   5      208.50       92.29     71.18 o 
  15  17   5     1546.49     1623.58    149.34 o 
 -16  18   5      144.89      137.43     81.84 o 
 -14  18   5      211.77      235.19     68.69 o 
 -12  18   5      429.78      490.42     68.04 o 
 -10  18   5      276.95      192.00     51.11 o 
  -8  18   5      492.01      459.49     71.50 o 
  -6  18   5       54.68       45.20     42.24 o 
  -4  18   5      163.69      158.74     49.31 o 
  -2  18   5      202.79      225.43     54.55 o 
   0  18   5       38.31        4.93     39.22 o 
   2  18   5       73.55       54.65     41.88 o 
   4  18   5      160.33      123.42     50.74 o 
   6  18   5        0.91       12.42     41.77 o 
   8  18   5       82.67       43.75     53.46 o 
  10  18   5      401.81      411.69     85.17 o 
  12  18   5      324.20      241.25     96.43 o 
  14  18   5       33.52       43.04     58.06 o 
 -15  19   5      425.73      375.26    102.28 o 
 -13  19   5       57.14       -4.52     52.11 o 
 -11  19   5      828.33      855.23    103.69 o 
  -9  19   5        8.52       40.07     46.20 o 
  -7  19   5      135.14       94.34     48.04 o 
  -5  19   5      209.55      221.85     59.16 o 
  -3  19   5       38.44       50.08     45.34 o 
  -1  19   5       55.98       47.22     44.14 o 
   1  19   5      289.10      161.38     53.20 o 
   3  19   5      635.40      875.15     92.22 o 
   5  19   5        6.77       12.16     45.38 o 
   7  19   5        2.03       49.61     57.62 o 
   9  19   5      921.08     1142.21    159.96 o 
  11  19   5      160.76      129.94     71.68 o 
  13  19   5       42.74        8.02     63.09 o 
 -12  20   5       14.83      -15.54     56.36 o 
 -10  20   5      384.28      551.90     86.35 o 
  -8  20   5      535.40      756.60    131.52 o 
  -6  20   5      822.10      841.51     92.70 o 
  -4  20   5       40.79      110.81     53.87 o 
  -2  20   5       39.35       99.60     54.75 o 
   0  20   5        1.06      -25.32     43.02 o 
   2  20   5      323.97      339.83     69.43 o 
   4  20   5      516.71      554.73    119.57 o 
   6  20   5      320.32      237.82     75.31 o 
   8  20   5       13.02       73.05     58.15 o 
  10  20   5      218.28      299.98     85.31 o 
 -11  21   5      197.53      211.79     65.51 o 
  -9  21   5      129.31      280.57     71.07 o 
  -7  21   5       13.71       54.52     53.61 o 
  -5  21   5        7.51       84.36     59.45 o 
  -3  21   5        6.37       17.55     47.97 o 
  -1  21   5      294.10      341.84     72.35 o 
   1  21   5      144.49       49.99     49.04 o 
   3  21   5       46.83       12.92     48.54 o 
   5  21   5       76.43      173.61     63.36 o 
   7  21   5       31.91      147.62     68.20 o 
   9  21   5       40.63       99.48     74.26 o 
  -8  22   5        9.25        7.83     51.83 o 
  -6  22   5      629.49      545.77     84.87 o 
  -4  22   5       39.19       74.59     55.82 o 
  -2  22   5      161.13      185.19     60.99 o 
   0  22   5      140.83      190.86     61.86 o 
   2  22   5       87.54       19.31     51.48 o 
   4  22   5        8.42       69.05     57.73 o 
   6  22   5      144.47      165.86     72.70 o 
  -3  23   5       90.61      168.00    161.57 o 
  -1  23   5       65.99      140.04     63.35 o 
 -26   0   6       13.30        7.24     69.20 o 
 -24   0   6     1325.78     1692.58    143.00 o 
 -22   0   6      151.26      129.94     56.04 o 
 -20   0   6      536.00      651.96    106.92 o 
 -18   0   6       19.15       20.35     38.94 o 
 -16   0   6    13512.32    12862.46    265.77 o 
 -14   0   6      764.91      651.66     66.35 o 
 -12   0   6      679.12      764.13     74.52 o 
 -10   0   6      854.13     1106.72     63.96 o 
  -8   0   6    12749.98    13327.52    186.55 o 
  -6   0   6    38263.42    38450.20    381.20 o 
  -4   0   6    17761.59    15912.90    182.25 o 
  -2   0   6    34666.83    35969.52    326.85 o 
   0   0   6    34040.55    32021.22    268.19 o 
   2   0   6    50750.59    50548.03    471.10 o 
   4   0   6     2002.86     1630.93     49.76 o 
   6   0   6     3014.10     3514.20    125.38 o 
   8   0   6    18137.36    17385.53    243.14 o 
  10   0   6     7040.75     6880.83    139.74 o 
  12   0   6      394.65      360.39     67.87 o 
  14   0   6     4833.08     5096.69    214.31 o 
  16   0   6     3387.42     3769.06    193.99 o 
  18   0   6      233.02      223.35     68.14 o 
  20   0   6      267.87      258.69    108.31 o 
  22   0   6       20.83       97.59    134.46 o 
 -25   1   6      288.39      235.76     61.66 o 
 -23   1   6      300.21      157.64     43.96 o 
 -21   1   6      219.69      183.02     42.68 o 
 -19   1   6      212.99      168.49     37.50 o 
 -17   1   6      911.01      814.63     58.18 o 
 -15   1   6     1321.67     1181.95     63.97 o 
 -13   1   6     5751.64     5608.51    101.65 o 
 -11   1   6      147.63      184.23     23.02 o 
  -9   1   6    17656.46    17009.03    168.70 o 
  -7   1   6      418.27      670.53     30.20 o 
  -5   1   6    34082.17    33095.74    233.87 o 
  -3   1   6      421.78      473.75     20.75 o 
  -1   1   6    20053.24    19534.85    138.44 o 
   1   1   6     6601.46     6295.34     61.14 o 
   3   1   6    16366.23    16447.27    147.50 o 
   5   1   6       78.23       98.87     19.64 o 
   7   1   6     1300.64     1557.39     74.90 o 
   9   1   6     1592.16     1484.39     57.52 o 
  11   1   6      352.51      328.41     52.87 o 
  13   1   6      159.68      194.21     40.65 o 
  15   1   6       90.58      148.41     38.69 o 
  17   1   6      223.73      171.58     44.67 o 
  19   1   6      409.49      310.76     75.53 o 
  21   1   6       12.13      105.09     65.02 o 
  23   1   6      469.09      739.82    149.98 o 
 -26   2   6        3.50      -15.21     49.89 o 
 -24   2   6      691.49      916.96     84.13 o 
 -22   2   6     1325.80     1357.37     87.04 o 
 -20   2   6       12.13      -12.59     28.47 o 
 -18   2   6      639.83      672.30     55.01 o 
 -16   2   6      450.35      407.19     43.93 o 
 -14   2   6     5063.34     4767.12     97.22 o 
 -12   2   6      196.99      255.88     27.82 o 
 -10   2   6      319.43      309.52     26.16 o 
  -8   2   6     3375.14     3234.64     61.55 o 
  -6   2   6       10.97       23.81     14.01 o 
  -4   2   6    18563.69    17916.99    131.73 o 
  -2   2   6     8762.35     9155.70     93.01 o 
   0   2   6    24193.88    24541.34    167.01 o 
   2   2   6     4226.30     4064.10     54.00 o 
   4   2   6     3715.64     3541.11     65.54 o 
   6   2   6     4663.19     4621.67     84.52 o 
   8   2   6       57.38       66.62     20.73 o 
  10   2   6      304.70      356.46     35.26 o 
  12   2   6       11.97        0.13     27.36 o 
  14   2   6     1233.12     1140.11     81.96 o 
  16   2   6      171.84      125.75     45.32 o 
  18   2   6       96.08      107.74     43.24 o 
  20   2   6      653.85      663.92    106.91 o 
  22   2   6        1.36       19.69     75.23 o 
 -25   3   6       11.73       21.97     48.23 o 
 -23   3   6        5.29       30.32     38.64 o 
 -21   3   6      195.86      134.97     41.88 o 
 -19   3   6       12.65       -7.08     29.04 o 
 -17   3   6     3527.75     3695.33    100.23 o 
 -15   3   6      846.87      855.18     53.36 o 
 -13   3   6      171.51      100.70     23.34 o 
 -11   3   6        7.00       17.87     15.33 o 
  -9   3   6      235.84      169.23     22.82 o 
  -7   3   6     1146.13     1067.36     40.00 o 
  -5   3   6     4820.59     4826.96     62.44 o 
  -3   3   6    13892.73    13189.80    111.49 o 
  -1   3   6     1214.59     1228.99     35.84 o 
   1   3   6     1814.43     1772.13     29.93 o 
   3   3   6    14623.04    14339.65    131.53 o 
   5   3   6     1013.21      953.81     43.30 o 
   7   3   6     1442.20     1545.85     56.32 o 
   9   3   6      349.81      280.35     31.23 o 
  11   3   6     4589.53     4301.62    100.67 o 
  13   3   6     1160.48     1062.58     76.15 o 
  15   3   6     1469.86     1341.19     81.69 o 
  17   3   6      478.08      323.12     59.05 o 
  19   3   6        2.96      111.15     56.52 o 
  21   3   6      336.52      252.61    100.10 o 
  23   3   6      260.64      230.06    112.86 o 
 -26   4   6        2.14       19.28     51.48 o 
 -24   4   6      343.77      326.67     63.40 o 
 -22   4   6      994.64      903.14     79.12 o 
 -20   4   6      516.73      368.62     49.89 o 
 -18   4   6      122.12       90.77     29.13 o 
 -16   4   6        4.39       24.22     24.60 o 
 -14   4   6     1341.85     1425.02     64.50 o 
 -12   4   6      269.77      280.55     29.67 o 
 -10   4   6      221.81      225.58     29.47 o 
  -8   4   6    12062.73    12140.48    125.39 o 
  -6   4   6      580.72      433.36     24.84 o 
  -4   4   6     1972.55     1819.72     32.28 o 
  -2   4   6     9474.89    10144.34     86.80 o 
   0   4   6     1207.79     1266.74     28.83 o 
   2   4   6     3803.17     3597.83     55.07 o 
   4   4   6    13610.46    14470.03    138.81 o 
   6   4   6       15.70       50.28     18.06 o 
   8   4   6     5362.80     5338.61     98.02 o 
  10   4   6     1019.39     1197.10     59.13 o 
  12   4   6       78.15       95.00     27.22 o 
  14   4   6      210.31      299.72     44.23 o 
  16   4   6     2683.41     2789.24    119.85 o 
  18   4   6       12.73       21.91     38.22 o 
  20   4   6       19.39      -12.25     63.04 o 
  22   4   6      153.66      160.85     79.42 o 
 -25   5   6      463.17      560.48     84.65 o 
 -23   5   6        9.49       -6.05     38.86 o 
 -21   5   6     5491.80     5834.34    143.85 o 
 -19   5   6     2914.86     2896.94    114.88 o 
 -17   5   6     1362.53     1475.21     81.37 o 
 -15   5   6     1106.68     1066.66     74.30 o 
 -13   5   6     1767.79     1828.35     67.71 o 
 -11   5   6      457.32      504.34     31.79 o 
  -9   5   6     5023.27     5013.75     72.90 o 
  -7   5   6     2210.22     2253.19     42.99 o 
  -5   5   6     8053.88     8613.93     87.68 o 
  -3   5   6     1281.45     1293.31     32.43 o 
  -1   5   6    10958.35    10268.38    107.67 o 
   1   5   6     5443.98     5205.14     64.30 o 
   3   5   6    16374.29    17531.47    153.50 o 
   5   5   6     1361.43     1564.60     42.97 o 
   7   5   6     1726.29     1560.04     45.66 o 
   9   5   6     1932.03     1951.50     58.72 o 
  11   5   6      550.50      465.62     51.13 o 
  13   5   6     2544.69     2226.45    100.10 o 
  15   5   6      205.50      303.97     47.32 o 
  17   5   6      553.19      478.90     57.32 o 
  19   5   6       72.40      175.55     60.64 o 
  21   5   6       13.64       47.05     66.66 o 
  23   5   6      379.22      258.16    108.30 o 
 -24   6   6       21.93        8.89     49.71 o 
 -22   6   6      489.05      339.28     58.09 o 
 -20   6   6      418.24      292.41     47.31 o 
 -18   6   6      845.16      877.80     80.28 o 
 -16   6   6     9356.82     8942.43    152.40 o 
 -14   6   6     3577.71     3373.19     82.79 o 
 -12   6   6      245.52      298.22     28.61 o 
 -10   6   6       45.24       46.14     14.47 o 
  -8   6   6      696.48      780.01     31.44 o 
  -6   6   6     1878.29     2030.82     40.52 o 
  -4   6   6       54.68       42.64     10.71 o 
  -2   6   6    17547.96    18425.03    149.68 o 
   0   6   6    27809.59    28473.54    200.11 o 
   2   6   6     4824.48     4327.86     56.45 o 
   4   6   6     6078.10     6508.93     86.30 o 
   6   6   6      509.30      452.29     28.10 o 
   8   6   6      478.85      509.85     29.46 o 
  10   6   6       49.14        3.53     16.29 o 
  12   6   6     1764.88     1708.40     74.26 o 
  14   6   6     4211.19     3958.56    124.77 o 
  16   6   6      215.72      189.65     43.99 o 
  18   6   6        0.96       -3.51     38.32 o 
  20   6   6      425.67      886.42    127.98 o 
  22   6   6       76.73      135.54     92.16 o 
 -25   7   6       39.77       22.71     50.70 o 
 -23   7   6        3.76      117.35     45.33 o 
 -21   7   6       57.57       33.74     34.32 o 
 -19   7   6      607.02      614.76     67.44 o 
 -17   7   6      499.48      469.36     49.11 o 
 -15   7   6       23.48       -5.33     21.81 o 
 -13   7   6       41.48       55.78     23.61 o 
 -11   7   6     1081.51     1080.01     45.11 o 
  -9   7   6        2.25       22.49     13.83 o 
  -7   7   6        0.95       13.80     10.47 o 
  -5   7   6     1115.72     1028.63     28.63 o 
  -3   7   6     3330.76     3681.24     58.67 o 
  -1   7   6      132.13      112.10     13.16 o 
   1   7   6     2762.18     2556.67     46.68 o 
   3   7   6     2257.06     2683.21     47.78 o 
   5   7   6     1109.61     1330.09     46.67 o 
   7   7   6       68.24       85.52     20.07 o 
   9   7   6      935.65      841.00     47.31 o 
  11   7   6      130.76      150.19     27.28 o 
  13   7   6       37.66       49.88     25.08 o 
  15   7   6       12.43       26.85     28.04 o 
  17   7   6     1021.53      961.32     97.12 o 
  19   7   6        4.10       51.22     50.57 o 
  21   7   6      755.16      761.69    128.55 o 
 -24   8   6       25.74       71.59     54.50 o 
 -22   8   6       46.93      120.02     44.85 o 
 -20   8   6       81.69      118.38     38.54 o 
 -18   8   6      536.04      539.64     53.81 o 
 -16   8   6      125.40      139.37     32.51 o 
 -14   8   6     2757.09     2763.99    119.88 o 
 -12   8   6     3851.08     3688.22     86.53 o 
 -10   8   6      170.74      141.10     27.67 o 
  -8   8   6     1096.80     1144.43     48.89 o 
  -6   8   6     2693.57     2817.56     60.34 o 
  -4   8   6      465.21      468.56     28.39 o 
  -2   8   6     3227.37     3092.12     50.19 o 
   0   8   6      223.71      259.93     23.13 o 
   2   8   6      536.31      523.26     24.95 o 
   4   8   6     3473.17     3554.99     57.04 o 
   6   8   6       74.31       99.48     18.21 o 
   8   8   6      253.11      327.40     30.39 o 
  10   8   6      990.58     1102.06     76.10 o 
  12   8   6      455.70      411.24     39.65 o 
  14   8   6       24.52       46.46     26.20 o 
  16   8   6        2.58      -12.60     29.20 o 
  18   8   6      920.32      887.23     83.86 o 
  20   8   6      212.80      384.51     96.03 o 
  22   8   6      105.17      127.11    123.60 o 
 -23   9   6     2277.27     2412.51    154.35 o 
 -21   9   6     2467.44     2869.47    143.11 o 
 -19   9   6        4.58        2.29     29.78 o 
 -17   9   6     3944.97     3964.35    119.43 o 
 -15   9   6     1642.22     1843.72     83.20 o 
 -13   9   6      164.60      168.02     29.86 o 
 -11   9   6       60.73       46.74     22.66 o 
  -9   9   6     6351.09     6525.02    113.41 o 
  -7   9   6      979.17     1000.01     46.28 o 
  -5   9   6      541.12      576.04     33.91 o 
  -3   9   6     8423.09     8809.92     99.07 o 
  -1   9   6        3.66       12.06     13.29 o 
   1   9   6     1686.57     1625.04     52.76 o 
   3   9   6     5241.90     5556.39     76.96 o 
   5   9   6     1045.76     1009.18     44.80 o 
   7   9   6      353.71      277.39     28.93 o 
   9   9   6      111.05       95.23     26.48 o 
  11   9   6      329.07      453.37     42.38 o 
  13   9   6     3655.36     3912.78    121.01 o 
  15   9   6      471.40      496.43     52.98 o 
  17   9   6      209.34      177.86     44.55 o 
  19   9   6      393.67      466.70    127.84 o 
  21   9   6      258.37      353.63    160.03 o 
 -24  10   6        3.36       20.24     59.48 o 
 -22  10   6       43.70       40.31     41.82 o 
 -20  10   6     1297.75     1299.95     86.28 o 
 -18  10   6      576.60      552.56     54.75 o 
 -16  10   6      474.45      441.18     47.40 o 
 -14  10   6      105.08       64.68     26.88 o 
 -12  10   6     2007.32     2083.43     81.64 o 
 -10  10   6      168.61      163.64     26.89 o 
  -8  10   6      124.92      138.57     24.02 o 
  -6  10   6     1041.75     1070.69     56.97 o 
  -4  10   6     1992.32     2206.65     97.07 o 
  -2  10   6        2.49        1.99     12.01 o 
   0  10   6       38.65       69.84     17.81 o 
   2  10   6      625.19      614.91     35.52 o 
   4  10   6     1593.41     1701.21     90.02 o 
   6  10   6     2293.95     2135.64     75.84 o 
   8  10   6    10956.84    10820.79    155.04 o 
  10  10   6     1483.32     1673.58     81.91 o 
  12  10   6      540.36      550.81     52.82 o 
  14  10   6      490.35      572.45     56.80 o 
  16  10   6       11.65      -33.08     43.62 o 
  18  10   6       43.20        5.06     56.22 o 
  20  10   6      292.24      522.44    139.02 o 
 -23  11   6      950.91     1337.44    132.18 o 
 -21  11   6      147.57      121.41     47.07 o 
 -19  11   6      123.37      113.25     40.01 o 
 -17  11   6       79.17       59.72     32.21 o 
 -15  11   6      218.53      165.70     36.43 o 
 -13  11   6      895.89     1028.64     61.57 o 
 -11  11   6       21.01        0.92     21.80 o 
  -9  11   6     4642.44     4745.80     93.90 o 
  -7  11   6     1803.32     1841.70     76.63 o 
  -5  11   6       41.08       18.72     20.70 o 
  -3  11   6      917.87     1025.39     60.21 o 
  -1  11   6      802.75      780.65     40.06 o 
   1  11   6     1336.76     1414.77     53.99 o 
   3  11   6     2016.74     2194.03     72.93 o 
   5  11   6     3411.56     3383.17     84.81 o 
   7  11   6     1148.79     1078.09     68.67 o 
   9  11   6       81.77      131.04     35.59 o 
  11  11   6       10.07       33.50     30.64 o 
  13  11   6      144.66      112.84     38.42 o 
  15  11   6        3.72      -25.05     40.64 o 
  17  11   6      310.88      240.26     65.98 o 
  19  11   6      475.22      649.36    144.78 o 
 -22  12   6        9.36       43.30     71.65 o 
 -20  12   6      719.49      799.51     96.94 o 
 -18  12   6     2371.17     2560.28    125.81 o 
 -16  12   6      591.25      692.53     68.51 o 
 -14  12   6     2056.15     2352.40    103.33 o 
 -12  12   6     5669.87     6188.59    135.89 o 
 -10  12   6     2412.23     2480.73     91.22 o 
  -8  12   6      184.55      221.10     34.15 o 
  -6  12   6      157.66      127.06     30.08 o 
  -4  12   6      469.60      388.26     36.49 o 
  -2  12   6      466.65      425.52     37.45 o 
   0  12   6     1639.21     1517.17     59.49 o 
   2  12   6       44.84       47.73     21.21 o 
   4  12   6     1021.43     1021.18     55.27 o 
   6  12   6     1081.27      923.85     55.53 o 
   8  12   6     1380.55     1210.01     71.31 o 
  10  12   6      151.51       66.56     34.10 o 
  12  12   6      266.19      315.30     65.99 o 
  14  12   6       16.15       52.73     40.35 o 
  16  12   6      220.53      174.62     57.78 o 
  18  12   6       24.05      -33.33     65.67 o 
  20  12   6       29.75       85.55     98.35 o 
 -21  13   6       11.03       17.64     58.60 o 
 -19  13   6      711.23      602.25     84.43 o 
 -17  13   6      141.90      104.81     45.69 o 
 -15  13   6     1514.34     1714.09    100.84 o 
 -13  13   6      107.18       97.78     35.51 o 
 -11  13   6     3884.74     3864.38    134.50 o 
  -9  13   6      989.67     1060.90     65.20 o 
  -7  13   6     1443.37     1407.11     73.06 o 
  -5  13   6       78.89      101.57     26.57 o 
  -3  13   6       69.11       39.27     26.22 o 
  -1  13   6     3987.00     3962.78    116.34 o 
   1  13   6     1800.62     1872.41     79.86 o 
   3  13   6     3620.61     3810.59     92.01 o 
   5  13   6      486.14      423.97     41.10 o 
   7  13   6      251.90      292.25     37.47 o 
   9  13   6      719.74      645.45     60.19 o 
  11  13   6       72.88       93.10     36.34 o 
  13  13   6       18.98       66.25     40.96 o 
  15  13   6      258.80      319.15     81.51 o 
  17  13   6       36.53       -0.32     54.90 o 
  19  13   6      251.88      252.62    129.08 o 
 -20  14   6      755.86      853.91    111.35 o 
 -18  14   6       10.95       43.15     52.84 o 
 -16  14   6      232.77      156.11     49.19 o 
 -14  14   6        9.30       -2.54     31.45 o 
 -12  14   6      165.08      183.29     42.12 o 
 -10  14   6      254.18      174.27     37.96 o 
  -8  14   6      879.89      799.67     58.71 o 
  -6  14   6        5.36       41.28     24.27 o 
  -4  14   6      292.72      226.96     32.57 o 
  -2  14   6        2.16        1.87     22.25 o 
   0  14   6      100.09      175.41     32.77 o 
   2  14   6      390.43      351.21     39.92 o 
   4  14   6        0.72       17.64     22.76 o 
   6  14   6       79.05       34.93     28.67 o 
   8  14   6       18.74       -0.17     29.47 o 
  10  14   6      100.41       51.74     36.78 o 
  12  14   6      201.90      167.28     54.25 o 
  14  14   6       66.93       43.26     45.53 o 
  16  14   6     1464.07     1664.30    146.38 o 
  18  14   6      351.97      385.98    108.29 o 
 -19  15   6        2.95       42.10     61.60 o 
 -17  15   6        4.35       32.17     64.33 o 
 -15  15   6      169.75      183.02     65.48 o 
 -13  15   6        0.60      -20.60     35.12 o 
 -11  15   6     3702.61     3620.28    129.59 o 
  -9  15   6     5407.61     5367.54    205.72 o 
  -7  15   6       71.36      115.51     35.88 o 
  -5  15   6      472.67      297.32     42.72 o 
  -3  15   6      158.21      135.94     35.74 o 
  -1  15   6     2763.35     2697.55     90.52 o 
   1  15   6       31.19       54.42     28.25 o 
   3  15   6      146.00      116.98     35.81 o 
   5  15   6        0.10        9.69     28.29 o 
   7  15   6      166.49       73.66     37.40 o 
   9  15   6        0.23        3.78     37.02 o 
  11  15   6      497.20      462.88     66.13 o 
  13  15   6       98.73      118.28     47.69 o 
  15  15   6      694.71      830.45     86.78 o 
  17  15   6        3.90      -65.05     65.05 o 
 -18  16   6      183.18      150.88     74.19 o 
 -16  16   6       10.43      -60.38     65.49 o 
 -14  16   6       58.08      152.61     52.33 o 
 -12  16   6        0.22       72.79     39.40 o 
 -10  16   6      428.78      408.38     55.40 o 
  -8  16   6        5.59       40.83     33.62 o 
  -6  16   6        0.16       62.04     42.94 o 
  -4  16   6        7.23       26.35     29.36 o 
  -2  16   6       35.43       69.41     32.79 o 
   0  16   6      276.85      227.36     41.94 o 
   2  16   6      497.28      411.50     54.82 o 
   4  16   6      750.34      846.00     76.20 o 
   6  16   6       14.48        5.99     41.15 o 
   8  16   6       32.65       18.86     50.14 o 
  10  16   6       49.40      196.45     51.18 o 
  12  16   6       17.51       44.01     44.68 o 
  14  16   6      531.39      547.79     76.37 o 
  16  16   6       39.27       -7.60     83.84 o 
 -17  17   6        0.72      103.34     80.66 o 
 -15  17   6       10.07       -6.90     58.95 o 
 -13  17   6      272.92      185.18     57.73 o 
 -11  17   6      264.35      263.80     54.08 o 
  -9  17   6        4.61       37.27     36.74 o 
  -7  17   6      340.67      365.00     52.64 o 
  -5  17   6      705.26      772.60     68.69 o 
  -3  17   6        0.25       57.64     33.44 o 
  -1  17   6     2105.97     1788.56    106.93 o 
   1  17   6      211.33      121.32     42.30 o 
   3  17   6      194.50      228.17     54.45 o 
   5  17   6        0.09       16.64     42.13 o 
   7  17   6      349.32      303.80     82.26 o 
   9  17   6      895.78     1083.89    119.51 o 
  11  17   6      360.50      372.92     93.41 o 
  13  17   6        5.47       31.31     58.33 o 
  15  17   6      459.53      538.55     96.80 o 
 -16  18   6      851.06     1273.35    230.88 o 
 -14  18   6       25.94       52.73     52.61 o 
 -12  18   6      777.92      803.47    117.45 o 
 -10  18   6      215.39      286.72     58.29 o 
  -8  18   6       22.87       39.52     40.30 o 
  -6  18   6       31.05       24.01     38.78 o 
  -4  18   6      467.58      495.22     71.82 o 
  -2  18   6      190.84      174.20     52.05 o 
   0  18   6     1354.01     1270.34    103.51 o 
   2  18   6        2.13      -16.99     39.42 o 
   4  18   6       10.09        6.58     38.89 o 
   6  18   6        0.56      -23.11     43.97 o 
   8  18   6      110.97       77.93     60.29 o 
  10  18   6      220.70      230.81     71.45 o 
  12  18   6      296.57      291.39     81.22 o 
  14  18   6       19.59      -44.19     60.18 o 
 -15  19   6      100.14      118.47     86.62 o 
 -13  19   6        0.25      -13.03     52.18 o 
 -11  19   6       31.02       75.80     44.56 o 
  -9  19   6      598.29      549.21     70.81 o 
  -7  19   6        5.92      -28.88     41.54 o 
  -5  19   6      519.25      443.38     71.62 o 
  -3  19   6       51.06       88.13     47.04 o 
  -1  19   6      180.86      203.93     54.12 o 
   1  19   6      458.33      438.24     70.53 o 
   3  19   6       11.92       63.60     46.21 o 
   5  19   6       48.00        3.05     49.41 o 
   7  19   6       18.12       -3.05     51.11 o 
   9  19   6        9.55       -9.61     54.22 o 
  11  19   6      135.44       96.96     67.49 o 
 -12  20   6      170.60      150.87     63.75 o 
 -10  20   6      325.41      258.43     71.15 o 
  -8  20   6       24.45       40.57     50.24 o 
  -6  20   6       85.57       92.00     54.55 o 
  -4  20   6      977.23     1212.16    133.93 o 
  -2  20   6      118.40      199.70     60.01 o 
   0  20   6       72.28      136.82     52.28 o 
   2  20   6      162.24      232.61     67.72 o 
   4  20   6       69.64       59.38     52.87 o 
   6  20   6       96.65       63.56     63.20 o 
   8  20   6      208.47      217.24     74.57 o 
  10  20   6      458.77      230.85     79.65 o 
 -11  21   6       47.12      104.46     57.13 o 
  -9  21   6      113.26       85.00     56.90 o 
  -7  21   6      164.69      278.85     63.64 o 
  -5  21   6       23.81       92.99     52.60 o 
  -3  21   6        4.70      -27.99     44.67 o 
  -1  21   6     1401.54     1496.79    122.32 o 
   1  21   6      402.59      529.41     89.62 o 
   3  21   6       86.85       89.57     52.79 o 
   5  21   6      385.45      315.58     83.34 o 
   7  21   6      170.50      126.83     72.39 o 
  -8  22   6        6.64       15.91     52.53 o 
  -6  22   6      174.74      216.45     65.25 o 
  -4  22   6       46.64       63.69     57.92 o 
  -2  22   6      149.94      199.41     65.89 o 
   0  22   6        8.53       11.57     49.82 o 
   2  22   6      206.36      135.98     64.36 o 
   4  22   6       11.80       36.70     59.21 o 
 -25   1   7       86.35       56.06     46.32 o 
 -23   1   7       73.09       27.50     36.89 o 
 -21   1   7      994.93     1173.77     78.29 o 
 -19   1   7      394.80      317.44     42.82 o 
 -17   1   7       50.91       22.94     26.12 o 
 -15   1   7     3292.68     3171.23     86.93 o 
 -13   1   7      388.77      527.45     39.35 o 
 -11   1   7     2723.90     2852.43     66.40 o 
  -9   1   7     4410.05     4631.86     74.54 o 
  -7   1   7     6778.88     7383.73     89.34 o 
  -5   1   7     1260.85     1024.70     28.34 o 
  -3   1   7      733.59      606.74     24.37 o 
  -1   1   7       11.44        3.24      7.92 o 
   1   1   7      450.77      364.68     17.51 o 
   3   1   7      611.72      472.09     28.32 o 
   5   1   7       25.11       61.69     15.73 o 
   7   1   7      206.31      172.37     50.74 o 
   9   1   7       66.50       98.18     19.63 o 
  11   1   7     6362.33     6286.94    148.09 o 
  13   1   7      782.50      739.73     66.66 o 
  15   1   7      638.77      618.97     65.34 o 
  17   1   7      263.89      252.96     50.96 o 
  19   1   7        7.94       -1.39     50.48 o 
  21   1   7      574.12      530.18    113.95 o 
  23   1   7       46.61       81.13    100.46 o 
 -26   2   7      179.11      183.63     63.33 o 
 -24   2   7     1543.77     1911.29    115.43 o 
 -22   2   7      136.16       42.70     38.54 o 
 -20   2   7     1494.50     1690.05     97.44 o 
 -18   2   7     1672.15     1691.79     84.03 o 
 -16   2   7     2786.28     2806.58     93.92 o 
 -14   2   7    11770.53    11704.18    158.60 o 
 -12   2   7     6117.99     5800.66    100.57 o 
 -10   2   7     3650.76     3890.30     74.82 o 
  -8   2   7     3299.52     3328.65     63.27 o 
  -6   2   7    28634.28    28134.43    192.75 o 
  -4   2   7    23457.81    21483.41    175.06 o 
  -2   2   7    11846.67    12206.90    116.58 o 
   0   2   7    13630.00    13284.91    109.97 o 
   2   2   7     1832.29     1849.36     38.68 o 
   4   2   7      562.94      523.29     25.70 o 
   6   2   7     5719.22     6311.98    112.79 o 
   8   2   7      608.84      596.03     40.92 o 
  10   2   7      825.59      730.96     50.41 o 
  12   2   7     8108.64     8125.23    174.78 o 
  14   2   7      860.59      838.36     72.19 o 
  16   2   7      280.43      263.28     51.07 o 
  18   2   7       55.81      185.53     45.23 o 
  20   2   7      129.62      171.98     69.00 o 
  22   2   7      103.04       95.79    131.81 o 
 -25   3   7        4.21       36.88     45.62 o 
 -23   3   7      729.10      829.05     76.40 o 
 -21   3   7       89.77       79.58     37.40 o 
 -19   3   7     1030.26     1088.45     72.84 o 
 -17   3   7     1431.79     1433.74     72.02 o 
 -15   3   7    16248.84    15665.15    194.79 o 
 -13   3   7      349.22      275.86     31.83 o 
 -11   3   7     4039.07     3902.47     79.42 o 
  -9   3   7       45.73       49.44     13.81 o 
  -7   3   7     5029.92     5778.37     74.12 o 
  -5   3   7      499.29      551.90     20.56 o 
  -3   3   7       38.11       23.18     11.20 o 
  -1   3   7     1006.74     1001.00     31.58 o 
   1   3   7     5222.75     5679.09     54.95 o 
   3   3   7    12410.26    13330.94    123.11 o 
   5   3   7     8460.58     9231.38    123.72 o 
   7   3   7      188.15      168.55     23.90 o 
   9   3   7     3050.71     2876.51     80.30 o 
  11   3   7     2179.25     2282.78    106.04 o 
  13   3   7      371.83      369.67     53.27 o 
  15   3   7      438.01      328.02     48.56 o 
  17   3   7      134.54      157.50     40.61 o 
  19   3   7        1.37      -35.19     50.39 o 
  21   3   7       91.08       50.60     73.72 o 
  23   3   7      139.85      204.29    109.23 o 
 -26   4   7       47.44       37.82     54.98 o 
 -24   4   7      146.51      206.72     55.07 o 
 -22   4   7      262.36      149.58     44.95 o 
 -20   4   7      571.09      618.25     65.14 o 
 -18   4   7       29.43       32.01     27.01 o 
 -16   4   7     1928.32     1861.61     78.92 o 
 -14   4   7       32.68       48.12     25.03 o 
 -12   4   7      833.21      870.41     50.82 o 
 -10   4   7       62.91       67.11     14.88 o 
  -8   4   7     5261.51     4928.83     69.49 o 
  -6   4   7     4460.39     3851.24     53.23 o 
  -4   4   7    15703.28    14576.22    111.09 o 
  -2   4   7     5653.28     5777.38     80.42 o 
   0   4   7     3199.20     3201.35     44.42 o 
   2   4   7     4405.75     4270.76     57.76 o 
   4   4   7      238.27      340.70     21.22 o 
   6   4   7     2433.82     2481.10     67.06 o 
   8   4   7      149.55       89.90     21.31 o 
  10   4   7    11074.27    11050.55    226.48 o 
  12   4   7     2031.33     1735.31     89.68 o 
  14   4   7      336.93      471.62     54.13 o 
  16   4   7      442.01      419.13     55.09 o 
  18   4   7       71.68       69.25     39.31 o 
  20   4   7       26.26      140.64     72.46 o 
  22   4   7     1040.47     1169.71    182.04 o 
 -25   5   7      127.55       84.46     53.79 o 
 -23   5   7      160.98       76.01     45.75 o 
 -21   5   7      195.47      202.11     42.20 o 
 -19   5   7      273.65      372.96     77.40 o 
 -17   5   7      889.13     1050.34     67.08 o 
 -15   5   7     1028.86      937.17     56.10 o 
 -13   5   7      193.02      136.29     24.38 o 
 -11   5   7        0.01       -0.77     13.13 o 
  -9   5   7     1708.84     1628.19     71.03 o 
  -7   5   7       51.32       37.61     11.74 o 
  -5   5   7      132.26      220.05     16.71 o 
  -3   5   7     8389.59     8303.88     80.63 o 
  -1   5   7    11504.11    11412.58    110.10 o 
   1   5   7      742.39      894.06     32.51 o 
   3   5   7     5334.60     5215.31     85.68 o 
   5   5   7      456.11      561.54     28.24 o 
   7   5   7     2710.08     2601.45     88.23 o 
   9   5   7       37.83       32.94     20.84 o 
  11   5   7     1437.85     1119.44     65.60 o 
  13   5   7     1664.17     1629.25     88.64 o 
  15   5   7      262.37      234.07     44.66 o 
  17   5   7     1268.02     1342.18     90.32 o 
  19   5   7       89.82       -6.21     44.05 o 
  21   5   7      140.87      143.93    148.43 o 
 -24   6   7        3.53       -1.76     48.42 o 
 -22   6   7      421.81      394.39     54.76 o 
 -20   6   7      163.96      123.22     36.74 o 
 -18   6   7     4278.72     4372.88    115.41 o 
 -16   6   7     3084.30     3171.06    133.94 o 
 -14   6   7     2376.48     2452.69     80.52 o 
 -12   6   7      660.26      756.92     45.75 o 
 -10   6   7     1775.23     1891.44     66.34 o 
  -8   6   7    11955.30    11948.43    128.26 o 
  -6   6   7     1076.84     1087.72     34.05 o 
  -4   6   7      728.40      712.27     37.56 o 
  -2   6   7       10.22        4.56      9.52 o 
   0   6   7     3757.23     3846.30     53.47 o 
   2   6   7     9170.67     8489.21     84.74 o 
   4   6   7     3112.37     3013.36     83.61 o 
   6   6   7     1059.32      926.62     43.70 o 
   8   6   7     2799.55     2793.19     70.93 o 
  10   6   7      478.06      531.24     42.73 o 
  12   6   7        9.97       27.41     24.68 o 
  14   6   7        6.93        7.13     29.49 o 
  16   6   7       41.11       17.86     33.02 o 
  18   6   7       13.11      -19.12     37.83 o 
  20   6   7        5.44       18.52     66.64 o 
  22   6   7      148.43       99.71     81.76 o 
 -25   7   7       53.51      112.67     58.75 o 
 -23   7   7      287.19      296.85     55.71 o 
 -21   7   7      167.05      156.25     42.00 o 
 -19   7   7     2320.61     2318.34    100.97 o 
 -17   7   7      263.81      187.00     37.14 o 
 -15   7   7     3083.01     2885.12     97.70 o 
 -13   7   7      384.35      350.45     38.05 o 
 -11   7   7     4155.73     4195.62     79.29 o 
  -9   7   7      423.03      411.53     38.74 o 
  -7   7   7     1084.73     1303.62     37.86 o 
  -5   7   7      958.61      862.82     28.65 o 
  -3   7   7     1287.26     1544.24     42.78 o 
  -1   7   7    17172.69    16238.84    123.69 o 
   1   7   7       95.86       48.48     14.20 o 
   3   7   7      907.52      941.85     32.00 o 
   5   7   7        8.04       14.43     13.50 o 
   7   7   7     2448.03     2289.35     67.70 o 
   9   7   7       97.28       90.83     25.06 o 
  11   7   7      216.42      177.58     29.04 o 
  13   7   7       77.95       95.35     29.06 o 
  15   7   7       93.32      144.61     34.88 o 
  17   7   7      148.98      158.40     42.72 o 
  19   7   7      254.38      305.52     60.22 o 
  21   7   7      953.41     1101.06    270.85 o 
 -24   8   7       54.83       23.28     45.75 o 
 -22   8   7      264.10      189.14     48.87 o 
 -20   8   7      701.64      601.64     63.52 o 
 -18   8   7      101.28       72.98     32.06 o 
 -16   8   7      176.43       92.92     29.85 o 
 -14   8   7      287.52      338.28     38.08 o 
 -12   8   7      386.59      404.46     54.17 o 
 -10   8   7       10.30        7.09     22.66 o 
  -8   8   7     1128.29     1168.32     50.53 o 
  -6   8   7     1121.16     1413.58     52.07 o 
  -4   8   7     6425.58     7109.98     77.37 o 
  -2   8   7      711.23      808.48     33.92 o 
   0   8   7     1095.30     1102.54     44.27 o 
   2   8   7     1105.59     1105.92     36.29 o 
   4   8   7        2.33        6.77     12.94 o 
   6   8   7      285.72      285.39     28.80 o 
   8   8   7     1209.25     1212.48     58.84 o 
  10   8   7     1104.79      986.87     55.13 o 
  12   8   7      504.07      433.63     41.65 o 
  14   8   7       10.72       15.21     27.07 o 
  16   8   7        1.93       33.06     34.10 o 
  18   8   7     1668.49     1567.91    111.80 o 
  20   8   7      279.70      251.49     99.48 o 
 -23   9   7       86.93      118.28     46.70 o 
 -21   9   7      249.36      217.47     46.20 o 
 -19   9   7     1952.15     1870.46     98.13 o 
 -17   9   7      275.42      230.97     48.72 o 
 -15   9   7     7141.08     7114.02    137.89 o 
 -13   9   7        0.62        3.75     19.80 o 
 -11   9   7     3269.02     3344.11     82.22 o 
  -9   9   7     3768.75     4063.80    107.41 o 
  -7   9   7     9324.15     9206.64    121.61 o 
  -5   9   7       52.94       -8.05     22.32 o 
  -3   9   7     3377.59     3375.95     54.75 o 
  -1   9   7     5762.37     5850.96     89.87 o 
   1   9   7      811.60      638.12     35.28 o 
   3   9   7     2246.61     2284.04     58.17 o 
   5   9   7    10188.03    10291.09    122.98 o 
   7   9   7     5419.84     5056.11    169.83 o 
   9   9   7     1514.05     1305.35     78.39 o 
  11   9   7     3382.35     3313.57     99.46 o 
  13   9   7     1123.14     1175.00     64.51 o 
  15   9   7       27.58      -15.98     28.64 o 
  17   9   7      505.94      541.06     80.26 o 
  19   9   7        6.75       77.82     63.00 o 
  21   9   7      588.45      928.16    299.61 o 
 -24  10   7      176.83      189.31    158.52 o 
 -22  10   7       27.10       68.61     43.26 o 
 -20  10   7        5.71       -9.65     32.12 o 
 -18  10   7       21.64       61.96     33.31 o 
 -16  10   7      731.62      718.58     58.31 o 
 -14  10   7      226.40      250.54     39.92 o 
 -12  10   7     1518.64     1779.70     76.13 o 
 -10  10   7      381.38      307.25     32.04 o 
  -8  10   7       92.65       71.04     22.84 o 
  -6  10   7      382.61      319.73     28.58 o 
  -4  10   7      905.83      972.01     52.64 o 
  -2  10   7       23.29       10.30     14.63 o 
   0  10   7        0.06       -6.24     15.45 o 
   2  10   7     1497.14     1487.78     73.65 o 
   4  10   7      266.51      327.01     30.38 o 
   6  10   7    15501.68    14854.42    174.74 o 
   8  10   7      269.69      230.14     42.88 o 
  10  10   7     1159.98     1133.65     68.03 o 
  12  10   7     1904.40     1909.35     92.13 o 
  14  10   7       96.80       79.44     39.58 o 
  16  10   7        0.45      -33.94     36.62 o 
  18  10   7        8.51       27.30     73.03 o 
  20  10   7        2.03      -84.24     84.24 o 
 -23  11   7       71.32        5.20     54.26 o 
 -21  11   7      861.67      927.10     81.27 o 
 -19  11   7       57.51       98.69     39.11 o 
 -17  11   7      166.17       79.21     35.01 o 
 -15  11   7     2361.65     2431.97    110.88 o 
 -13  11   7      325.55      361.03     40.68 o 
 -11  11   7     1453.25     1627.73     68.37 o 
  -9  11   7      203.51      200.07     31.20 o 
  -7  11   7      105.58      131.40     28.72 o 
  -5  11   7      961.28      921.53     54.38 o 
  -3  11   7       55.13       21.17     27.65 o 
  -1  11   7     3431.40     3425.65    125.19 o 
   1  11   7      543.10      554.29     38.84 o 
   3  11   7      134.18      160.96     33.12 o 
   5  11   7        9.71       31.22     21.73 o 
   7  11   7      745.21      663.69     51.75 o 
   9  11   7       61.12       51.10     29.07 o 
  11  11   7      652.85      497.06     52.92 o 
  13  11   7      541.10      488.20     58.33 o 
  15  11   7       31.73       13.42     43.81 o 
  17  11   7      475.27      499.04     80.95 o 
  19  11   7        5.71       57.91     71.85 o 
 -22  12   7     1244.94     1463.29    151.75 o 
 -20  12   7       14.00       -1.22     40.78 o 
 -18  12   7     2322.71     2533.30    124.88 o 
 -16  12   7      682.43      615.21     64.61 o 
 -14  12   7      653.73      581.81     61.13 o 
 -12  12   7     3218.51     3600.55    110.89 o 
 -10  12   7        0.00      -13.91     21.51 o 
  -8  12   7     4132.05     4154.42    102.55 o 
  -6  12   7       82.10       43.23     23.08 o 
  -4  12   7      671.75      634.07     45.09 o 
  -2  12   7      133.51       80.03     24.37 o 
   0  12   7     1475.52     1607.23     67.53 o 
   2  12   7      275.79      230.52     30.84 o 
   4  12   7     1783.93     1892.09     85.64 o 
   6  12   7     1774.53     1679.93     74.15 o 
   8  12   7      150.00      111.91     32.33 o 
  10  12   7     1651.73     1592.00     91.36 o 
  12  12   7      356.84      280.82     49.42 o 
  14  12   7      691.27      652.52    103.57 o 
  16  12   7        3.62       48.13     53.47 o 
  18  12   7      977.67     1077.15    176.46 o 
 -21  13   7      120.72       52.84     49.75 o 
 -19  13   7      454.85      343.06     68.65 o 
 -17  13   7        0.60       41.48     41.21 o 
 -15  13   7       38.37       30.81     36.27 o 
 -13  13   7       21.24       39.01     30.30 o 
 -11  13   7     1708.52     1657.02    113.29 o 
  -9  13   7     5323.79     5227.00    119.72 o 
  -7  13   7       71.65       67.34     25.49 o 
  -5  13   7     1300.34     1155.65     61.27 o 
  -3  13   7      792.35      835.08     55.70 o 
  -1  13   7       19.21       16.12     20.52 o 
   1  13   7     6335.87     6136.35    123.71 o 
   3  13   7      229.90      190.75     30.41 o 
   5  13   7      664.22      607.22     47.00 o 
   7  13   7       13.11       19.17     27.90 o 
   9  13   7        8.52       11.95     32.70 o 
  11  13   7      886.49      806.61     71.75 o 
  13  13   7       67.10       70.55     39.91 o 
  15  13   7      226.72      217.64     94.29 o 
  17  13   7        0.02      -45.20     54.06 o 
 -20  14   7        3.03      113.70     60.66 o 
 -18  14   7       44.31       10.80     42.61 o 
 -16  14   7      126.48      135.40     47.91 o 
 -14  14   7      233.26      201.93     46.46 o 
 -12  14   7      243.05      190.71     41.42 o 
 -10  14   7     4862.63     5285.55    157.59 o 
  -8  14   7       87.51       58.60     29.89 o 
  -6  14   7     1956.55     2013.83     90.43 o 
  -4  14   7      679.51      775.88     52.50 o 
  -2  14   7      138.94       92.20     26.59 o 
   0  14   7     6101.29     6020.13    117.31 o 
   2  14   7     1105.79     1081.21     65.59 o 
   4  14   7      648.59      708.65     53.20 o 
   6  14   7       44.61       60.14     31.69 o 
   8  14   7      589.04      532.40     58.84 o 
  10  14   7      310.00      256.45     55.63 o 
  12  14   7        3.72      -11.37     38.84 o 
  14  14   7        0.05       35.09     42.69 o 
  16  14   7       17.66       29.75     62.13 o 
  18  14   7      926.90     1151.92    192.89 o 
 -19  15   7      125.33      181.23     70.64 o 
 -17  15   7      100.35      143.23     62.65 o 
 -15  15   7      229.16      179.28     56.48 o 
 -13  15   7      826.94      939.09     82.57 o 
 -11  15   7      813.08      854.81     83.49 o 
  -9  15   7     1543.20     1712.56     88.00 o 
  -7  15   7        8.11       -9.70     26.49 o 
  -5  15   7      443.71      490.43     45.01 o 
  -3  15   7      561.64      525.43     50.25 o 
  -1  15   7      286.42      288.08     36.92 o 
   1  15   7       12.70       22.38     25.72 o 
   3  15   7      205.01      148.16     34.56 o 
   5  15   7      496.34      477.15     53.77 o 
   7  15   7       30.19       61.43     41.75 o 
   9  15   7      385.96      424.55     57.63 o 
  11  15   7       13.57       61.96     43.03 o 
  13  15   7      631.80      570.02     79.11 o 
  15  15   7      447.08      395.72    101.94 o 
  17  15   7     1120.38     1590.71    151.76 o 
 -18  16   7      119.13      154.60     77.32 o 
 -16  16   7       21.54      -12.40     59.13 o 
 -14  16   7        3.75       56.29     47.61 o 
 -12  16   7       71.40       52.26     40.22 o 
 -10  16   7     1471.45     1543.37    120.05 o 
  -8  16   7        7.79       36.86     32.89 o 
  -6  16   7       14.27      -16.71     30.58 o 
  -4  16   7      411.54      322.36     51.70 o 
  -2  16   7     5176.53     5185.31    204.80 o 
   0  16   7      286.96      204.55     40.85 o 
   2  16   7      278.03      330.44     54.92 o 
   4  16   7      664.34      637.08     67.58 o 
   6  16   7      921.88      968.68     82.96 o 
   8  16   7      153.52      147.22     54.26 o 
  10  16   7      405.18      357.37     67.60 o 
  12  16   7        3.81       -9.90     45.92 o 
  14  16   7      137.86      161.32     62.25 o 
  16  16   7      899.32     1030.76    125.99 o 
 -17  17   7       15.95       31.87     65.73 o 
 -15  17   7     1085.90     1269.32    145.92 o 
 -13  17   7      160.10      133.07     62.13 o 
 -11  17   7     2592.40     2587.92    170.96 o 
  -9  17   7      166.46      121.56     42.09 o 
  -7  17   7      197.18      153.64     41.92 o 
  -5  17   7       14.48       25.51     36.55 o 
  -3  17   7       45.98        2.11     29.99 o 
  -1  17   7      926.88      887.65     87.76 o 
   1  17   7       16.83       -4.06     34.11 o 
   3  17   7      459.51      452.46     82.15 o 
   5  17   7       20.84       41.22     45.36 o 
   7  17   7     1529.33     1711.19    139.29 o 
   9  17   7       21.71       34.46     53.36 o 
  11  17   7      162.49       64.95     60.74 o 
  13  17   7        0.02       -4.81     54.14 o 
 -16  18   7       85.83       14.77     69.34 o 
 -14  18   7      225.80       85.94     64.50 o 
 -12  18   7      274.55      270.89     66.07 o 
 -10  18   7       12.42      110.89     46.53 o 
  -8  18   7      741.69      813.17     80.01 o 
  -6  18   7       32.86       40.27     35.38 o 
  -4  18   7        2.05       53.03     39.49 o 
  -2  18   7       39.91        0.23     42.73 o 
   0  18   7      840.58     1003.22     86.29 o 
   2  18   7      243.27      213.56     54.24 o 
   4  18   7       30.49       30.73     42.44 o 
   6  18   7      496.90      518.26     85.67 o 
   8  18   7       95.64      117.08     59.55 o 
  10  18   7       24.56       52.49     89.05 o 
  12  18   7        0.02        6.77     67.19 o 
 -15  19   7       10.22       47.58     70.85 o 
 -13  19   7      129.61       75.70     62.64 o 
 -11  19   7       75.38       86.27     49.19 o 
  -9  19   7        0.88      119.87     46.75 o 
  -7  19   7       55.79       38.24     45.92 o 
  -5  19   7       84.61       83.27     47.56 o 
  -3  19   7      185.95       47.54     48.14 o 
  -1  19   7       79.91       34.88     45.50 o 
   1  19   7       73.29       38.44     46.26 o 
   3  19   7      196.80      109.91     49.81 o 
   5  19   7      447.46      604.59     92.70 o 
   7  19   7      184.86      247.61     70.20 o 
   9  19   7       67.38       36.16     69.80 o 
  11  19   7       88.70      100.38     66.41 o 
 -12  20   7       18.00       20.77     51.88 o 
 -10  20   7       49.10      200.24    114.88 o 
  -8  20   7        3.98        0.22     71.57 o 
  -6  20   7      217.83      244.53     64.65 o 
  -4  20   7      122.44      163.74     57.31 o 
  -2  20   7     1356.08     1824.83    130.63 o 
   0  20   7      194.20      233.84     60.42 o 
   2  20   7      219.63      100.42     68.98 o 
   4  20   7      166.00      233.75    112.80 o 
   6  20   7        0.06        7.82     58.88 o 
   8  20   7      361.40      239.71     77.36 o 
  10  20   7      376.07      630.50    162.24 o 
  -9  21   7       36.17       31.56     51.95 o 
  -7  21   7       37.33       47.79     52.33 o 
  -5  21   7      379.66      454.52     77.40 o 
  -3  21   7      101.11      184.98     60.83 o 
  -1  21   7        5.04       13.30     49.55 o 
   1  21   7        0.03       -6.19     47.97 o 
   3  21   7      108.57       94.98     63.69 o 
   5  21   7        1.33       29.91     58.76 o 
   7  21   7       67.49      172.05     71.83 o 
  -6  22   7       26.35       58.57     56.10 o 
  -4  22   7      103.07      118.21     66.40 o 
  -2  22   7      128.20      183.55     63.05 o 
   0  22   7        0.03       -6.55     51.50 o 
   2  22   7       27.81       87.73     59.46 o 
   4  22   7       21.87       49.04     66.63 o 
 -26   0   8      458.45      307.96     91.33 o 
 -24   0   8      119.39      139.66     66.34 o 
 -22   0   8      979.48     1085.44    110.93 o 
 -20   0   8       42.90      -28.96     35.79 o 
 -18   0   8     1976.88     2156.79    155.24 o 
 -16   0   8     1328.80     1496.08    106.45 o 
 -14   0   8       94.20        0.37     27.76 o 
 -12   0   8     3087.50     3046.96    124.29 o 
 -10   0   8      793.88     1004.79     62.56 o 
  -8   0   8    60819.44    60523.14    582.58 o 
  -6   0   8    21732.72    22133.15    205.52 o 
  -4   0   8    15818.14    16452.31    218.64 o 
  -2   0   8     4528.22     3975.06     81.59 o 
   0   0   8     9735.34     8807.73    103.73 o 
   2   0   8     1716.64     2156.94     45.76 o 
   4   0   8    19010.07    20716.89    209.36 o 
   6   0   8    17716.65    16186.65    320.43 o 
   8   0   8      934.43      763.60     82.30 o 
  10   0   8     9018.15     8926.67    253.35 o 
  12   0   8     5813.57     5881.75    214.55 o 
  14   0   8     3326.65     3412.80    204.56 o 
  16   0   8        0.67       33.43     49.31 o 
  18   0   8      631.31      876.02    120.14 o 
  20   0   8        9.64      -13.08     76.55 o 
  22   0   8     1323.75     1322.51    274.54 o 
 -25   1   8      140.62      134.23     59.58 o 
 -23   1   8       43.75       16.38     38.78 o 
 -21   1   8      173.54       71.32     37.17 o 
 -19   1   8       39.82        9.16     36.84 o 
 -17   1   8     1621.40     1489.77     81.85 o 
 -15   1   8       81.11       58.65     23.44 o 
 -13   1   8     3476.94     3263.23     78.80 o 
 -11   1   8      312.31      232.11     24.91 o 
  -9   1   8        0.20       12.13     12.14 o 
  -7   1   8        0.11       20.48     10.46 o 
  -5   1   8       83.03      105.73     13.96 o 
  -3   1   8     4674.97     4797.00     60.01 o 
  -1   1   8     2638.35     2540.53     36.89 o 
   1   1   8      768.42      886.80     26.60 o 
   3   1   8     2480.00     2319.23     44.60 o 
   5   1   8     4429.81     4729.73     82.21 o 
   7   1   8     2646.13     2524.73     80.42 o 
   9   1   8       27.01       39.14     25.75 o 
  11   1   8     1040.55     1039.83    128.52 o 
  13   1   8      273.01      200.52     44.29 o 
  15   1   8       11.62       75.88     37.63 o 
  17   1   8       88.21       98.02     40.59 o 
  19   1   8       34.48       13.90     51.68 o 
  21   1   8       94.43       80.61     87.34 o 
 -26   2   8       73.17      113.47     52.63 o 
 -24   2   8      234.90      161.45     51.76 o 
 -22   2   8      515.95      494.68     62.36 o 
 -20   2   8       14.63      -25.74     29.20 o 
 -18   2   8       71.48       85.98     31.07 o 
 -16   2   8      209.79      217.02     37.09 o 
 -14   2   8      142.22      168.42     44.73 o 
 -12   2   8      853.82      970.35     49.70 o 
 -10   2   8      442.82      351.30     28.45 o 
  -8   2   8    22048.75    23533.82    194.65 o 
  -6   2   8       96.46       50.92     10.37 o 
  -4   2   8     7509.99     7591.94     90.39 o 
  -2   2   8     4752.40     5021.11     66.49 o 
   0   2   8     3801.20     3716.81     53.11 o 
   2   2   8     1520.72     1529.94     38.15 o 
   4   2   8     3345.58     3287.40     57.95 o 
   6   2   8     7702.99     7994.01    126.30 o 
   8   2   8     4646.20     4802.95    105.74 o 
  10   2   8      855.60      793.33     65.34 o 
  12   2   8     6939.19     6914.92    165.44 o 
  14   2   8      633.60      646.61     76.37 o 
  16   2   8       30.91       65.30     36.03 o 
  18   2   8      805.23      911.10     80.72 o 
  20   2   8      257.97      334.05     99.97 o 
  22   2   8      209.15       72.47    209.71 o 
 -25   3   8      514.36      349.22     74.21 o 
 -23   3   8        0.16        8.10     38.21 o 
 -21   3   8      540.79      512.40     61.78 o 
 -19   3   8       58.99       21.08     35.56 o 
 -17   3   8      596.78      677.08     50.56 o 
 -15   3   8        4.05      -11.14     20.79 o 
 -13   3   8        9.92        1.20     14.68 o 
 -11   3   8       79.81       36.24     14.45 o 
  -9   3   8      691.35      774.10     35.55 o 
  -7   3   8       26.62       27.62     11.23 o 
  -5   3   8      199.71      228.18     19.19 o 
  -3   3   8      524.72      690.40     33.08 o 
  -1   3   8      753.53      708.27     30.63 o 
   1   3   8      435.26      519.24     18.64 o 
   3   3   8    13467.59    14227.38    127.49 o 
   5   3   8        7.01       27.33     20.75 o 
   7   3   8     2293.17     2538.90     69.56 o 
   9   3   8       88.63      106.08     28.45 o 
  11   3   8     4415.99     4656.43    216.28 o 
  13   3   8     2439.34     2547.93    121.77 o 
  15   3   8      155.49      147.12     43.85 o 
  17   3   8       46.13       89.40     36.67 o 
  19   3   8      368.90      352.61     66.82 o 
  21   3   8      873.28     1056.83    169.03 o 
 -26   4   8      132.29       97.46     57.83 o 
 -24   4   8       63.16       64.12     46.95 o 
 -22   4   8      699.77      822.48     74.78 o 
 -20   4   8      103.56       45.49     33.00 o 
 -18   4   8      125.72      102.80     32.29 o 
 -16   4   8       36.80       60.25     30.07 o 
 -14   4   8      998.11      871.14     52.23 o 
 -12   4   8       27.55       55.20     17.00 o 
 -10   4   8      613.07      713.20     39.52 o 
  -8   4   8       25.42       64.29     12.95 o 
  -6   4   8     1572.33     1792.88     44.37 o 
  -4   4   8      110.38      206.71     18.98 o 
  -2   4   8      496.68      455.22     26.96 o 
   0   4   8       28.90       29.18     11.20 o 
   2   4   8      432.10      486.41     23.99 o 
   4   4   8       10.60       32.81     11.07 o 
   6   4   8     3885.05     3952.04    105.79 o 
   8   4   8      199.94      184.74     31.85 o 
  10   4   8    10074.27    10198.42    211.59 o 
  12   4   8     6747.18     5898.08    152.84 o 
  14   4   8     1430.19     1412.94     88.39 o 
  16   4   8      147.51      144.48     40.25 o 
  18   4   8       70.98       75.66     40.00 o 
  20   4   8        9.05       -3.60     70.13 o 
  22   4   8        0.98       76.97     91.27 o 
 -25   5   8       74.96       66.86     49.17 o 
 -23   5   8      425.34      327.83     57.11 o 
 -21   5   8      149.53       91.67     36.36 o 
 -19   5   8      443.24      373.53     47.28 o 
 -17   5   8     3040.14     3296.19    110.40 o 
 -15   5   8     5064.26     5432.73    123.07 o 
 -13   5   8      974.47      906.64     50.03 o 
 -11   5   8      552.66      589.63     38.43 o 
  -9   5   8      702.36      839.86     34.37 o 
  -7   5   8      597.12      498.76     25.29 o 
  -5   5   8      470.33      549.16     26.12 o 
  -3   5   8     1378.71     1556.32     57.01 o 
  -1   5   8     1055.68     1308.18     33.59 o 
   1   5   8    14813.25    15031.77    122.46 o 
   3   5   8     4647.37     4656.40     66.14 o 
   5   5   8      311.27      321.62     25.79 o 
   7   5   8      382.24      336.86     43.22 o 
   9   5   8     9069.01     9076.88    138.41 o 
  11   5   8       72.96       31.95     27.96 o 
  13   5   8     7123.87     6373.58    151.59 o 
  15   5   8      238.28      219.11     54.51 o 
  17   5   8      192.11      212.79     48.37 o 
  19   5   8       66.21       11.73     47.89 o 
  21   5   8       30.63      163.22    162.24 o 
 -24   6   8       81.96       48.56     47.50 o 
 -22   6   8       25.41       36.97     36.97 o 
 -20   6   8       28.68       44.39     32.18 o 
 -18   6   8      613.45      538.45     51.00 o 
 -16   6   8      323.20      240.98     41.70 o 
 -14   6   8     3024.19     3184.54     92.09 o 
 -12   6   8      882.93      975.84     53.85 o 
 -10   6   8     1760.42     1815.11     53.83 o 
  -8   6   8     4803.72     5005.19     70.56 o 
  -6   6   8     2267.63     2010.85     51.18 o 
  -4   6   8       26.48       20.34     10.22 o 
  -2   6   8    11311.43    11740.76    102.91 o 
   0   6   8      160.74      152.42     14.93 o 
   2   6   8     3450.54     3781.32     57.10 o 
   4   6   8     2870.17     2851.92     72.75 o 
   6   6   8      182.06      119.08     24.39 o 
   8   6   8      558.79      500.37     42.07 o 
  10   6   8      935.61      856.43     55.13 o 
  12   6   8     1106.39     1140.92     65.28 o 
  14   6   8       93.06       60.43     34.46 o 
  16   6   8       25.24      -22.93     34.36 o 
  18   6   8     1517.21     1640.81    106.05 o 
  20   6   8      393.97      607.18    154.48 o 
 -25   7   8        0.33       26.17     49.98 o 
 -23   7   8       49.39        7.21     38.55 o 
 -21   7   8       90.31       85.09     38.42 o 
 -19   7   8      549.31      529.89     53.12 o 
 -17   7   8      163.71      169.94     34.24 o 
 -15   7   8      712.59      669.75     51.57 o 
 -13   7   8     1529.66     1375.14     66.73 o 
 -11   7   8     1479.97     1576.13     68.60 o 
  -9   7   8     2789.70     2861.86     86.93 o 
  -7   7   8    10674.20    11078.00    143.37 o 
  -5   7   8       75.66       45.88     12.60 o 
  -3   7   8       83.83      108.81     15.05 o 
  -1   7   8       72.50       65.35     12.03 o 
   1   7   8     1420.68     1491.67     40.39 o 
   3   7   8        9.68       13.39     12.97 o 
   5   7   8     2749.44     2724.79     62.05 o 
   7   7   8        0.94       12.39     16.75 o 
   9   7   8      223.00      243.52     31.58 o 
  11   7   8        9.22        0.23     20.23 o 
  13   7   8      219.93      143.59     33.90 o 
  15   7   8        5.83       24.84     32.17 o 
  17   7   8      188.26       90.93     40.24 o 
  19   7   8      177.62      143.88     54.38 o 
  21   7   8      108.77       34.44     69.16 o 
 -24   8   8      361.79      304.32     59.58 o 
 -22   8   8      758.58      755.21     86.98 o 
 -20   8   8     1103.16     1227.56     87.68 o 
 -18   8   8       92.90       85.14     33.01 o 
 -16   8   8      100.07       35.62     24.52 o 
 -14   8   8     1689.28     1862.81     86.08 o 
 -12   8   8       10.56        7.46     18.28 o 
 -10   8   8      743.09      823.97     44.70 o 
  -8   8   8     6977.92     6704.44    155.58 o 
  -6   8   8     9832.42     9795.05     96.75 o 
  -4   8   8    10663.22    11204.25    131.24 o 
  -2   8   8      335.13      255.18     18.58 o 
   0   8   8        8.75        7.66     12.30 o 
   2   8   8      150.54      112.86     15.09 o 
   4   8   8       10.97       27.46     14.19 o 
   6   8   8       97.55       57.98     21.23 o 
   8   8   8     1807.94     1933.44     75.74 o 
  10   8   8       49.69       57.69     25.59 o 
  12   8   8       60.74       49.73     29.83 o 
  14   8   8     1389.81     1196.53     72.77 o 
  16   8   8        2.50       -9.35     32.84 o 
  18   8   8     1300.94     1570.66    162.79 o 
  20   8   8      907.50      834.10    163.86 o 
 -23   9   8       41.16       23.64     41.39 o 
 -21   9   8       49.45       86.07     40.88 o 
 -19   9   8      164.85      135.65     37.64 o 
 -17   9   8     3826.15     4195.75    121.14 o 
 -15   9   8      255.92      303.96     40.08 o 
 -13   9   8      353.12      306.91     39.97 o 
 -11   9   8      679.07      656.11     46.46 o 
  -9   9   8     2192.29     2435.37     69.64 o 
  -7   9   8     7184.45     7380.65    117.08 o 
  -5   9   8     2658.64     2502.06     50.61 o 
  -3   9   8      442.73      493.58     26.56 o 
  -1   9   8      630.39      775.90     37.57 o 
   1   9   8      576.01      669.31     35.23 o 
   3   9   8      462.09      558.36     52.38 o 
   5   9   8     4220.59     4386.31     99.27 o 
   7   9   8     1612.73     1670.18    104.82 o 
   9   9   8    13979.21    13176.25    195.11 o 
  11   9   8      213.75      226.13     38.65 o 
  13   9   8     3946.82     4043.94    127.54 o 
  15   9   8       75.60      104.35     39.59 o 
  17   9   8      933.56     1049.90     95.00 o 
  19   9   8       99.44       97.78     65.19 o 
 -22  10   8        4.01       -3.05     37.75 o 
 -20  10   8      215.47      213.98     45.03 o 
 -18  10   8     2856.26     2927.24    140.86 o 
 -16  10   8      300.40      281.83     41.53 o 
 -14  10   8      183.24      242.90     38.82 o 
 -12  10   8     1047.43     1038.88     61.50 o 
 -10  10   8      930.54      871.15     49.06 o 
  -8  10   8      847.04      789.16     60.27 o 
  -6  10   8      266.29      296.67     31.92 o 
  -4  10   8       39.10       38.99     20.43 o 
  -2  10   8     3101.89     3317.10     89.60 o 
   0  10   8     1009.14      987.68     47.82 o 
   2  10   8     2300.14     2340.95     86.08 o 
   4  10   8        1.91       44.44     19.59 o 
   6  10   8       16.12       -0.48     20.03 o 
   8  10   8      111.09       80.01     28.21 o 
  10  10   8      769.60      753.50     58.74 o 
  12  10   8      328.55      322.54     55.71 o 
  14  10   8      588.96      633.10     67.06 o 
  16  10   8      243.03      162.39     47.63 o 
  18  10   8      997.56     1034.74    105.87 o 
  20  10   8       15.56       -2.95    154.72 o 
 -23  11   8      359.26      345.64     78.83 o 
 -21  11   8       92.45       41.32     46.54 o 
 -19  11   8       90.84       89.69     38.14 o 
 -17  11   8      212.22      184.86     41.96 o 
 -15  11   8     1151.23     1300.09     86.34 o 
 -13  11   8      162.12      126.53     32.04 o 
 -11  11   8       57.68       76.27     25.19 o 
  -9  11   8     3588.09     3455.62     91.16 o 
  -7  11   8       42.73       51.88     23.86 o 
  -5  11   8     1255.31     1176.28     62.15 o 
  -3  11   8     1006.83     1283.02     70.76 o 
  -1  11   8       21.47        0.80     17.36 o 
   1  11   8     1362.40     1461.99     60.04 o 
   3  11   8        7.23       32.07     18.86 o 
   5  11   8     2801.58     2606.32     80.03 o 
   7  11   8    10235.97    10139.63    161.13 o 
   9  11   8      948.13      886.56     79.83 o 
  11  11   8      173.15      143.62     38.87 o 
  13  11   8       39.42       18.28     35.89 o 
  15  11   8       11.81        3.16     39.82 o 
  17  11   8      672.06      681.68     92.53 o 
  19  11   8      152.46      149.23    116.35 o 
 -22  12   8      501.39      511.57     76.56 o 
 -20  12   8       91.55       85.69     49.07 o 
 -18  12   8      923.68     1095.90     86.25 o 
 -16  12   8      510.13      317.90    110.16 o 
 -14  12   8      139.29      181.15     42.82 o 
 -12  12   8      218.41      201.87     38.14 o 
 -10  12   8      239.15      207.14     36.62 o 
  -8  12   8        3.74       15.51     20.38 o 
  -6  12   8      749.15      689.85     53.97 o 
  -4  12   8     5639.52     5724.20    109.15 o 
  -2  12   8     2172.17     2198.54     96.44 o 
   0  12   8      229.43      252.43     32.31 o 
   2  12   8      854.47      693.16     46.16 o 
   4  12   8      850.17      810.16     52.21 o 
   6  12   8      272.50      294.78     39.65 o 
   8  12   8     4388.94     4195.24    126.23 o 
  10  12   8      129.44      124.74     36.45 o 
  12  12   8      664.14      502.79     57.88 o 
  14  12   8     1204.50     1173.61     97.29 o 
  16  12   8        0.04      -45.32     45.32 o 
  18  12   8       12.66       61.40     77.98 o 
 -21  13   8     1624.55     1506.01    114.68 o 
 -19  13   8      265.52      212.69     56.94 o 
 -17  13   8      468.75      381.62     62.66 o 
 -15  13   8        6.91        8.90     35.77 o 
 -13  13   8       22.09       48.96     30.57 o 
 -11  13   8      122.01       85.30     35.39 o 
  -9  13   8     1055.34     1018.18     67.85 o 
  -7  13   8       88.14       59.25     29.77 o 
  -5  13   8       86.45       62.91     23.44 o 
  -3  13   8     4637.47     4567.04    100.67 o 
  -1  13   8     7735.07     7546.90    135.61 o 
   1  13   8      680.85      705.65     52.33 o 
   3  13   8      373.43      359.10     47.10 o 
   5  13   8     1917.30     2058.50     91.06 o 
   7  13   8      716.03      797.75     72.97 o 
   9  13   8     1037.68      979.40     74.72 o 
  11  13   8      198.75      124.76     40.13 o 
  13  13   8        9.34       -0.15     43.76 o 
  15  13   8      369.91      447.95     80.10 o 
  17  13   8      155.40      138.83     74.43 o 
 -20  14   8        3.51       17.81     48.52 o 
 -18  14   8       26.84      -18.43     40.63 o 
 -16  14   8       37.69       -1.54     39.15 o 
 -14  14   8      519.19      530.21     66.15 o 
 -12  14   8      243.12      257.28     48.19 o 
 -10  14   8      638.24      771.12     60.01 o 
  -8  14   8       34.64       30.43     27.77 o 
  -6  14   8       29.55       57.40     24.63 o 
  -4  14   8        0.19       29.24     21.39 o 
  -2  14   8     3995.84     4040.13    104.92 o 
   0  14   8      134.04       75.84     25.25 o 
   2  14   8     5402.23     5324.18    121.61 o 
   4  14   8      682.14      603.07     51.36 o 
   6  14   8      443.17      432.31     47.30 o 
   8  14   8      582.29      564.61     84.55 o 
  10  14   8     1306.80     1433.13     93.30 o 
  12  14   8        1.50       -0.98     37.22 o 
  14  14   8      282.80      213.10     63.14 o 
  16  14   8     1941.03     2235.39    171.00 o 
 -19  15   8       38.88       54.14     54.60 o 
 -17  15   8        6.00       74.76     59.37 o 
 -15  15   8      165.58      226.17     59.99 o 
 -13  15   8       21.22       45.98     35.23 o 
 -11  15   8       39.37       43.57     34.94 o 
  -9  15   8     2026.66     2011.10     96.03 o 
  -7  15   8      533.17      503.92     61.09 o 
  -5  15   8     1022.11      991.32     61.32 o 
  -3  15   8      234.46      264.35     36.92 o 
  -1  15   8       14.24       16.11     25.64 o 
   1  15   8       81.30       71.42     29.64 o 
   3  15   8      774.99      680.37     56.80 o 
   5  15   8      114.79       92.84     40.74 o 
   7  15   8      373.12      302.98     55.04 o 
   9  15   8        0.00      -14.03     34.42 o 
  11  15   8      137.26      142.60     48.38 o 
  13  15   8       43.48       97.47     57.82 o 
  15  15   8       32.94       34.39     64.95 o 
 -18  16   8        6.55       -9.17     65.53 o 
 -16  16   8       20.68       56.72     56.37 o 
 -14  16   8       36.58       36.74     47.79 o 
 -12  16   8        6.70       47.20     39.22 o 
 -10  16   8       92.82       50.55     34.62 o 
  -8  16   8       83.60       76.05     34.50 o 
  -6  16   8      340.32      384.98     51.64 o 
  -4  16   8     1954.31     1780.07     95.96 o 
  -2  16   8      170.11      145.54     33.66 o 
   0  16   8       50.17       26.19     29.97 o 
   2  16   8      360.70      383.19     51.66 o 
   4  16   8      257.46      200.73     75.59 o 
   6  16   8      323.59      410.24     60.15 o 
   8  16   8      149.65      144.09     48.49 o 
  10  16   8      222.33      237.84     63.01 o 
  12  16   8       36.73       38.00     52.74 o 
  14  16   8     1026.50     1318.27    135.66 o 
 -17  17   8      111.43      132.26     76.20 o 
 -15  17   8        6.49        7.16     66.62 o 
 -13  17   8       69.53       50.59     44.62 o 
 -11  17   8      251.81      255.14     53.14 o 
  -9  17   8        7.52        8.65     33.32 o 
  -7  17   8      329.83      407.99     54.26 o 
  -5  17   8       24.70        4.07     31.17 o 
  -3  17   8      544.14      511.92     57.89 o 
  -1  17   8      596.65      626.29     68.28 o 
   1  17   8       51.70      -11.89     33.96 o 
   3  17   8      278.89      305.45     56.18 o 
   5  17   8        3.87       55.52     43.36 o 
   7  17   8       27.76       14.94     51.50 o 
   9  17   8       81.86      139.60     58.19 o 
  11  17   8        1.45       28.01     55.47 o 
  13  17   8        2.33       43.82     59.75 o 
 -16  18   8      216.72      198.78     81.79 o 
 -14  18   8      722.29      521.01    152.16 o 
 -12  18   8      179.02      198.24     53.78 o 
 -10  18   8      209.14      303.39     53.21 o 
  -8  18   8      212.58      248.84     48.21 o 
  -6  18   8       63.87       73.81     39.33 o 
  -4  18   8       65.53      125.07     49.99 o 
  -2  18   8       50.37        6.54     35.07 o 
   0  18   8        3.33       43.95     37.31 o 
   2  18   8      116.98       22.23     40.79 o 
   4  18   8       16.04       31.17     45.49 o 
   6  18   8       35.60       28.06     49.91 o 
   8  18   8      103.78       42.34     55.77 o 
  10  18   8      262.21      222.81     75.06 o 
  12  18   8        7.84       23.83     58.06 o 
 -13  19   8       98.42       48.86     56.54 o 
 -11  19   8       11.51       57.68     49.71 o 
  -9  19   8      259.46      237.53     63.22 o 
  -7  19   8      188.30       49.22     45.14 o 
  -5  19   8       56.00      -21.20     37.43 o 
  -3  19   8      118.44      138.33     49.00 o 
  -1  19   8      153.46       85.66     46.96 o 
   1  19   8      148.43      114.15     53.67 o 
   3  19   8       31.69       71.38     55.08 o 
   5  19   8      289.09      196.76     74.05 o 
   7  19   8        5.48      -42.09     52.20 o 
   9  19   8       10.99       18.10     60.03 o 
  11  19   8       64.07      157.05    103.71 o 
 -12  20   8      276.83      372.31     80.61 o 
 -10  20   8      135.58       84.35     53.45 o 
  -8  20   8      339.40      279.12     87.69 o 
  -6  20   8      332.96      297.35     66.93 o 
  -4  20   8        4.94       54.69     47.58 o 
  -2  20   8       10.57       13.46     45.35 o 
   0  20   8     1091.05     1192.34    109.97 o 
   2  20   8      194.88      183.96     67.62 o 
   4  20   8      524.09      785.93    119.13 o 
   6  20   8     1264.78     1538.01    144.62 o 
   8  20   8        1.51       -0.33     64.22 o 
  -9  21   8      343.93      359.82     98.90 o 
  -7  21   8      380.17      329.35     69.82 o 
  -5  21   8      604.18      615.55     86.41 o 
  -3  21   8        7.37       25.06     52.19 o 
  -1  21   8      438.35      589.02     88.53 o 
   1  21   8       39.99        2.05     48.01 o 
   3  21   8      243.09      232.81     98.36 o 
   5  21   8       83.05       89.14     68.23 o 
  -4  22   8      549.72      741.60    131.00 o 
  -2  22   8       19.62       54.33     55.92 o 
   0  22   8      110.83       93.89     61.04 o 
   2  22   8       53.76       37.78     66.67 o 
 -25   1   9      788.57      643.67     75.42 o 
 -23   1   9      323.86      225.01     51.03 o 
 -21   1   9       12.14      -30.83     30.83 o 
 -19   1   9        4.55       39.26     30.43 o 
 -17   1   9      617.20      500.13     48.67 o 
 -15   1   9      282.75      208.62     37.79 o 
 -13   1   9     2229.57     2233.26     97.35 o 
 -11   1   9      519.70      444.52     37.96 o 
  -9   1   9    10740.59    10906.13    109.13 o 
  -7   1   9    61284.44    62844.23    363.49 o 
  -5   1   9     4088.20     3940.67     57.85 o 
  -3   1   9     4870.90     5064.54     69.93 o 
  -1   1   9        2.04       11.30      8.33 o 
   1   1   9      602.20      786.57     25.55 o 
   3   1   9       30.77       33.40     12.57 o 
   5   1   9     4987.40     4941.08     81.91 o 
   7   1   9     2296.82     2360.96    101.13 o 
   9   1   9      665.77      613.58     57.89 o 
  11   1   9     9478.14     8932.33    209.74 o 
  13   1   9       58.05       95.04     37.86 o 
  15   1   9     1242.40     1386.54    100.90 o 
  17   1   9       73.72       80.22     45.39 o 
  19   1   9     1675.39     2260.16    139.31 o 
  21   1   9        8.97      -26.12     70.59 o 
 -26   2   9      331.46      153.52     55.77 o 
 -24   2   9        5.08      -20.39     38.27 o 
 -22   2   9       15.91       23.28     37.65 o 
 -20   2   9      288.73      230.45     46.03 o 
 -18   2   9      195.95      129.48     31.63 o 
 -16   2   9      194.17      212.99     32.26 o 
 -14   2   9     3245.38     3171.35    108.38 o 
 -12   2   9        3.33       -9.12     13.91 o 
 -10   2   9     3898.21     4164.67     74.32 o 
  -8   2   9    31676.25    33390.08    217.97 o 
  -6   2   9        2.69        8.90     11.95 o 
  -4   2   9       19.04       24.72     12.11 o 
  -2   2   9     4675.87     4563.99     61.79 o 
   0   2   9     1295.78     1273.06     35.39 o 
   2   2   9     3347.38     3542.25     58.67 o 
   4   2   9     2803.81     2940.32     62.77 o 
   6   2   9     2076.34     2234.45    101.06 o 
   8   2   9     6228.28     6254.27    196.18 o 
  10   2   9    19513.91    19544.71    316.59 o 
  12   2   9      478.65      558.82     60.33 o 
  14   2   9       96.14      136.27     40.98 o 
  16   2   9      885.21      794.97     80.57 o 
  18   2   9      624.06      519.66     74.32 o 
  20   2   9      113.36       26.70     83.57 o 
  22   2   9      601.96      691.75    344.73 o 
 -25   3   9        0.34       31.63     48.00 o 
 -23   3   9     1227.72     1296.28    140.03 o 
 -21   3   9      404.44      283.72     50.09 o 
 -19   3   9      129.65      134.01     34.86 o 
 -17   3   9     2229.81     2037.10    106.60 o 
 -15   3   9        7.31       -0.99     21.83 o 
 -13   3   9       14.24       -0.27     16.96 o 
 -11   3   9      382.71      401.71     31.16 o 
  -9   3   9     3636.69     3827.62     66.29 o 
  -7   3   9      613.32      584.32     24.24 o 
  -5   3   9        4.00      -10.81     10.81 o 
  -3   3   9      176.33      251.06     23.85 o 
  -1   3   9     9022.87     9222.18    105.38 o 
   1   3   9      139.11      213.85     17.46 o 
   3   3   9     9532.25    10918.30    108.78 o 
   5   3   9      665.71      631.85     53.18 o 
   7   3   9      839.65     1013.62     57.00 o 
   9   3   9     9521.09     8907.09    196.38 o 
  11   3   9     5828.09     5663.38    149.96 o 
  13   3   9      257.63      280.50     51.38 o 
  15   3   9      135.83      153.80     43.26 o 
  17   3   9        0.66       23.34     34.59 o 
  19   3   9     1468.13     1833.23    143.79 o 
  21   3   9      118.30      153.43     94.91 o 
 -24   4   9      260.67      233.14     76.25 o 
 -22   4   9      854.80      943.41     80.70 o 
 -20   4   9       97.27      106.04     36.74 o 
 -18   4   9     2083.42     2055.35    101.42 o 
 -16   4   9      814.15      781.00     54.16 o 
 -14   4   9       65.16       51.77     22.23 o 
 -12   4   9     1950.70     1957.24     68.87 o 
 -10   4   9      120.87      151.32     19.61 o 
  -8   4   9      317.64      329.43     20.25 o 
  -6   4   9      232.18      267.34     22.44 o 
  -4   4   9      480.41      469.71     27.60 o 
  -2   4   9      819.74      924.71     36.19 o 
   0   4   9      868.07      795.28     31.85 o 
   2   4   9     5451.49     5318.36     85.88 o 
   4   4   9     1465.07     1620.67     46.47 o 
   6   4   9      387.58      380.39     30.27 o 
   8   4   9      853.12      968.61     54.37 o 
  10   4   9      325.17      335.86     49.41 o 
  12   4   9     2206.24     2077.14    111.63 o 
  14   4   9     1482.97     1289.21     87.45 o 
  16   4   9      164.35       97.79     82.59 o 
  18   4   9       12.34        2.57     37.23 o 
  20   4   9        5.16      114.54     84.50 o 
 -25   5   9      126.07      230.84     58.83 o 
 -23   5   9      339.56      290.63     54.78 o 
 -21   5   9        0.18       -4.40     31.25 o 
 -19   5   9      684.96      615.55     56.18 o 
 -17   5   9       15.42       54.09     30.98 o 
 -15   5   9     1325.07     1254.38     65.97 o 
 -13   5   9     6773.15     6912.04    114.27 o 
 -11   5   9      489.91      468.08     34.85 o 
  -9   5   9     1425.97     1443.31     46.05 o 
  -7   5   9        0.08        6.07      9.84 o 
  -5   5   9     2143.81     1915.18     57.30 o 
  -3   5   9       59.07       71.05     14.22 o 
  -1   5   9       81.56       81.50     14.83 o 
   1   5   9     3101.61     3285.50     49.82 o 
   3   5   9     9669.80     9274.03    104.42 o 
   5   5   9     7313.83     7180.23    101.48 o 
   7   5   9      173.79      136.54     22.99 o 
   9   5   9     3645.08     3735.65     84.05 o 
  11   5   9       57.00       39.83     26.99 o 
  13   5   9     1385.17     1208.32     90.20 o 
  15   5   9      125.57       61.58     37.73 o 
  17   5   9        0.84      -22.80     36.24 o 
  19   5   9      188.56      272.51     62.12 o 
  21   5   9     1093.94      899.93    168.09 o 
 -24   6   9      644.43      686.26     83.43 o 
 -22   6   9      220.14      177.70     46.45 o 
 -20   6   9      124.53      118.01     39.65 o 
 -18   6   9     1778.52     1973.19     91.18 o 
 -16   6   9     3467.58     3433.21    129.79 o 
 -14   6   9      131.02      109.57     27.86 o 
 -12   6   9      215.54      187.24     31.10 o 
 -10   6   9      226.31      194.01     21.37 o 
  -8   6   9      607.25      579.60     29.28 o 
  -6   6   9        1.49       11.39     10.05 o 
  -4   6   9     2089.38     2053.37     43.04 o 
  -2   6   9     2370.94     2555.49     54.21 o 
   0   6   9     2946.79     2816.09     49.42 o 
   2   6   9      151.91      132.72     17.22 o 
   4   6   9     1045.06      929.67     37.67 o 
   6   6   9     4267.72     4271.76     92.75 o 
   8   6   9     1924.23     2070.77     73.45 o 
  10   6   9      378.60      316.87     46.43 o 
  12   6   9     1969.72     2041.91     94.83 o 
  14   6   9      130.59      122.98     35.69 o 
  16   6   9     1249.31     1422.92     90.14 o 
  18   6   9      208.85      237.60     54.81 o 
  20   6   9       56.28      149.60    110.27 o 
 -25   7   9      354.69      519.34     77.02 o 
 -23   7   9        3.96       45.86     42.89 o 
 -21   7   9      162.19      147.56     41.26 o 
 -19   7   9      148.77      141.31     39.98 o 
 -17   7   9        0.01       27.72     27.15 o 
 -15   7   9      485.43      369.67     39.39 o 
 -13   7   9       24.89        0.42     18.74 o 
 -11   7   9      445.13      527.16     41.21 o 
  -9   7   9     4328.09     4430.37     70.19 o 
  -7   7   9      998.47      929.49     35.74 o 
  -5   7   9      142.06      141.07     15.83 o 
  -3   7   9     2466.56     2315.90     46.28 o 
  -1   7   9     2921.80     3101.94     62.67 o 
   1   7   9     1072.54     1095.56     47.51 o 
   3   7   9     3302.57     3375.33     59.87 o 
   5   7   9       28.69       19.43     18.82 o 
   7   7   9      417.80      356.23     35.41 o 
   9   7   9      775.38      745.96     48.90 o 
  11   7   9     1548.22     1498.36     74.87 o 
  13   7   9     2054.31     2114.27     92.66 o 
  15   7   9      716.05      820.70     68.51 o 
  17   7   9        0.29       93.91     39.82 o 
  19   7   9      116.32      126.16     55.43 o 
 -24   8   9       11.18       46.69     42.93 o 
 -22   8   9      108.10      119.59     46.87 o 
 -20   8   9     1485.13     1574.24     93.11 o 
 -18   8   9     1617.78     1591.12     83.92 o 
 -16   8   9       28.58       37.71     25.66 o 
 -14   8   9      528.76      534.06     44.86 o 
 -12   8   9      476.11      464.77     39.16 o 
 -10   8   9       63.53       72.84     26.15 o 
  -8   8   9        2.88      -11.26     13.33 o 
  -6   8   9      433.07      429.39     27.26 o 
  -4   8   9      606.81      617.98     32.53 o 
  -2   8   9     5364.78     5892.94     74.08 o 
   0   8   9     1310.76     1535.07     64.08 o 
   2   8   9     1157.32     1289.85     43.61 o 
   4   8   9      991.59      955.22     43.32 o 
   6   8   9     5567.58     5776.09    106.87 o 
   8   8   9      421.87      439.42     57.96 o 
  10   8   9     1639.25     1726.59     77.11 o 
  12   8   9      621.81      586.73     63.03 o 
  14   8   9      901.58      904.93     66.51 o 
  16   8   9       20.61      -37.29     37.29 o 
  18   8   9        7.11       11.63     46.82 o 
  20   8   9      204.52      191.45    108.37 o 
 -23   9   9      327.55      392.87     62.88 o 
 -21   9   9       47.88       88.69     41.50 o 
 -19   9   9       47.25       50.71     32.21 o 
 -17   9   9     1105.73     1019.63     67.48 o 
 -15   9   9       99.17       89.24     28.55 o 
 -13   9   9       99.22       90.83     32.37 o 
 -11   9   9     1828.84     1864.31     74.63 o 
  -9   9   9      415.48      488.41     49.40 o 
  -7   9   9      608.19      739.32     42.03 o 
  -5   9   9     2689.99     2761.29     56.38 o 
  -3   9   9      105.97      127.56     20.05 o 
  -1   9   9      221.40      251.18     23.24 o 
   1   9   9      189.22      168.93     21.32 o 
   3   9   9     1288.46     1245.06     53.80 o 
   5   9   9        6.69       -6.93     16.17 o 
   7   9   9      296.38      329.11     38.40 o 
   9   9   9      356.97      295.51     54.29 o 
  11   9   9      545.56      330.22     48.24 o 
  13   9   9      397.48      318.87     52.52 o 
  15   9   9       80.60       63.03     39.54 o 
  17   9   9      359.84      256.98     67.70 o 
  19   9   9      133.09      146.88     77.87 o 
 -22  10   9       87.41       40.54     43.17 o 
 -20  10   9     1129.77      930.39     75.20 o 
 -18  10   9      899.57      727.28     81.71 o 
 -16  10   9     1672.28     1898.81     89.37 o 
 -14  10   9        7.33       -1.13     26.86 o 
 -12  10   9      100.47       66.25     22.31 o 
 -10  10   9     1833.84     1898.33     73.51 o 
  -8  10   9        7.38       81.96     22.91 o 
  -6  10   9      727.90      575.08     47.07 o 
  -4  10   9       86.39       53.87     20.65 o 
  -2  10   9      403.12      439.90     33.68 o 
   0  10   9     1152.60     1126.34     49.41 o 
   2  10   9      340.35      324.15     30.46 o 
   4  10   9      220.99      235.69     28.15 o 
   6  10   9    11086.01    10665.83    161.69 o 
   8  10   9     2184.86     2104.43     87.44 o 
  10  10   9      532.25      322.38     42.29 o 
  12  10   9       12.20        5.63     31.62 o 
  14  10   9      137.83      133.21     45.04 o 
  16  10   9       16.30       13.04     40.00 o 
  18  10   9      215.92      280.83     72.56 o 
 -23  11   9      184.03      161.54     61.01 o 
 -21  11   9      418.73      190.12     72.05 o 
 -19  11   9      971.28     1084.57     84.85 o 
 -17  11   9      250.80      198.29     45.71 o 
 -15  11   9     1410.18     1428.64    119.78 o 
 -13  11   9      430.94      351.57     76.13 o 
 -11  11   9     1270.33     1258.08     70.87 o 
  -9  11   9       16.28       21.89     22.06 o 
  -7  11   9        7.07       24.63     25.52 o 
  -5  11   9        5.12       -1.17     20.02 o 
  -3  11   9     3094.77     3262.72     81.63 o 
  -1  11   9     1746.03     1858.14     70.40 o 
   1  11   9     3814.02     3630.59     80.67 o 
   3  11   9      887.23      894.63     50.10 o 
   5  11   9     3348.64     3522.08    121.68 o 
   7  11   9     1544.58     1458.64     72.86 o 
   9  11   9       10.56       -2.53     27.01 o 
  11  11   9       67.17       39.60     30.82 o 
  13  11   9      136.46       85.93     42.02 o 
  15  11   9     1435.89     1536.26    104.49 o 
  17  11   9      298.88      381.85     78.76 o 
 -22  12   9        1.57       35.82     52.35 o 
 -20  12   9        0.01       26.80     42.06 o 
 -18  12   9       19.53       50.14     39.21 o 
 -16  12   9      379.62      350.95     60.83 o 
 -14  12   9        0.00       59.46     42.94 o 
 -12  12   9        0.87       30.82     27.21 o 
 -10  12   9      885.93     1001.36     60.45 o 
  -8  12   9      115.95       69.47     26.76 o 
  -6  12   9      435.25      407.40     42.73 o 
  -4  12   9      598.99      516.51     42.66 o 
  -2  12   9       69.45       43.18     22.68 o 
   0  12   9     2592.84     2878.42     88.24 o 
   2  12   9      246.66      175.99     30.88 o 
   4  12   9        7.58      -18.80     18.80 o 
   6  12   9     1093.03     1082.83     68.31 o 
   8  12   9       19.11       35.45     30.84 o 
  10  12   9     2015.29     2230.80    109.10 o 
  12  12   9      280.59      212.83     53.76 o 
  14  12   9      314.34      278.65     60.09 o 
  16  12   9      633.29      818.90     96.12 o 
  18  12   9      226.22      174.38     72.09 o 
 -21  13   9      443.66      441.72     75.04 o 
 -19  13   9       72.22       48.86     48.90 o 
 -17  13   9        3.58        2.61     37.37 o 
 -15  13   9      484.00      334.94     56.74 o 
 -13  13   9      450.72      459.63     55.27 o 
 -11  13   9      519.48      518.84     51.45 o 
  -9  13   9      279.23      118.24     31.80 o 
  -7  13   9      217.45      193.55     35.24 o 
  -5  13   9      145.56      144.33     30.84 o 
  -3  13   9      472.45      426.74     41.09 o 
  -1  13   9     6525.20     6722.13    123.76 o 
   1  13   9      806.90      808.82     55.61 o 
   3  13   9     1916.26     1931.27     84.47 o 
   5  13   9       60.81       48.17     28.70 o 
   7  13   9      571.94      556.81     61.13 o 
   9  13   9      139.97      119.68     38.39 o 
  11  13   9      158.09      123.57     41.38 o 
  13  13   9      846.53     1025.47     93.14 o 
  15  13   9        5.10        5.92     53.55 o 
  17  13   9       56.71       53.27     67.53 o 
 -20  14   9      276.73      284.82     65.05 o 
 -18  14   9      158.95      186.35     55.05 o 
 -16  14   9        6.09       63.83     43.80 o 
 -14  14   9      435.05      450.87     61.94 o 
 -12  14   9      357.07      326.21     48.58 o 
 -10  14   9       58.49       60.27     30.13 o 
  -8  14   9       23.99       29.20     28.11 o 
  -6  14   9      932.68      843.99     56.24 o 
  -4  14   9      185.88      112.17     31.40 o 
  -2  14   9       26.14       71.38     26.46 o 
   0  14   9       24.83       22.55     24.25 o 
   2  14   9      185.82      169.38     34.68 o 
   4  14   9       12.90       52.91     31.38 o 
   6  14   9      303.93      198.97     41.54 o 
   8  14   9        9.98      -16.33     31.83 o 
  10  14   9       83.30      192.27     45.36 o 
  12  14   9       81.03       -8.68     42.76 o 
  14  14   9     1473.19     1672.68    120.82 o 
  16  14   9       37.74      114.51     70.94 o 
 -19  15   9      276.49      181.43     64.18 o 
 -17  15   9      172.47       81.14     60.00 o 
 -15  15   9      272.25      245.23     54.77 o 
 -13  15   9     1777.79     2049.37    109.84 o 
 -11  15   9      167.71      156.10     39.21 o 
  -9  15   9      176.67      152.12     36.73 o 
  -7  15   9      199.97      151.12     33.46 o 
  -5  15   9        6.41       36.46     27.44 o 
  -3  15   9      732.19      695.79     64.64 o 
  -1  15   9      111.08       52.58     26.63 o 
   1  15   9       23.50       51.07     28.76 o 
   3  15   9      651.33      573.88     54.80 o 
   5  15   9      406.19      337.24     80.87 o 
   7  15   9      538.71      474.09     96.08 o 
   9  15   9       70.87       56.49     40.82 o 
  11  15   9      269.07      164.93     48.95 o 
  13  15   9       47.02      -42.42     42.42 o 
  15  15   9      159.93       77.70     66.75 o 
 -18  16   9        0.01       37.17     55.16 o 
 -16  16   9       43.88       55.25     55.52 o 
 -14  16   9        0.00      -38.42     42.39 o 
 -12  16   9       60.61      108.83     41.15 o 
 -10  16   9      609.76      937.06     74.73 o 
  -8  16   9      430.38      266.23     43.22 o 
  -6  16   9      187.89      121.71     44.40 o 
  -4  16   9        7.66       -1.30     25.44 o 
  -2  16   9       99.62      130.31     33.18 o 
   0  16   9      547.73      590.18     54.63 o 
   2  16   9      117.23      131.18     39.05 o 
   4  16   9      643.59      626.45     70.17 o 
   6  16   9       37.64       34.06     38.01 o 
   8  16   9      158.08      138.21     49.72 o 
  10  16   9      291.96      285.79     60.36 o 
  12  16   9        0.00       11.88     56.67 o 
  14  16   9       79.01       10.00     59.96 o 
 -17  17   9        2.72      -11.25     55.86 o 
 -15  17   9      193.01      227.05     70.77 o 
 -13  17   9      169.86      157.89     52.78 o 
 -11  17   9      263.11      208.18     56.43 o 
  -9  17   9      419.24      452.00     57.21 o 
  -7  17   9        1.67       40.24     32.42 o 
  -5  17   9      360.06      386.54     53.59 o 
  -3  17   9      410.30      411.14     55.39 o 
  -1  17   9      659.12      852.22     72.63 o 
   1  17   9      163.56       68.61     41.62 o 
   3  17   9     1076.59      978.57    125.73 o 
   5  17   9     2499.81     3238.29    167.99 o 
   7  17   9     1623.21     1673.51    125.09 o 
   9  17   9       19.12       36.59     48.60 o 
  11  17   9       73.98       53.12     56.68 o 
  13  17   9      307.08      257.35     96.19 o 
 -16  18   9       12.13        3.56    124.48 o 
 -14  18   9       90.90       93.34     84.64 o 
 -12  18   9       30.44        2.64     44.56 o 
 -10  18   9       69.14       94.98     44.09 o 
  -8  18   9        0.97        8.96     35.19 o 
  -6  18   9      280.87      151.91     44.26 o 
  -4  18   9      112.17       32.82     36.70 o 
  -2  18   9       76.24       41.08     38.19 o 
   0  18   9       64.55      117.23     44.50 o 
   2  18   9       10.77       19.72     40.80 o 
   4  18   9        1.25      -41.36     41.36 o 
   6  18   9      185.79      124.22     90.77 o 
   8  18   9      289.57      280.10     78.09 o 
  10  18   9        2.50       85.33     61.62 o 
 -13  19   9      159.33      198.19    112.77 o 
 -11  19   9        0.10       57.74     48.15 o 
  -9  19   9      374.03      430.22     62.79 o 
  -7  19   9      243.86      274.64     53.16 o 
  -5  19   9        1.89      -29.80     37.26 o 
  -3  19   9       52.42       52.37     41.08 o 
  -1  19   9       53.87       47.55     43.40 o 
   1  19   9      451.94      394.10     65.02 o 
   3  19   9       33.29      -16.11     41.66 o 
   5  19   9      237.83      252.73     85.10 o 
   7  19   9      525.40      538.78    107.35 o 
   9  19   9        0.00       34.71     63.32 o 
 -12  20   9      201.85      281.49     79.00 o 
 -10  20   9        0.42       66.22     50.68 o 
  -8  20   9      133.71      140.68     53.33 o 
  -6  20   9      190.82      254.29     62.71 o 
  -4  20   9      296.79      428.10     80.76 o 
  -2  20   9      481.17      597.13     81.32 o 
   0  20   9        0.02       22.22     47.96 o 
   2  20   9      173.54      242.04     72.22 o 
   4  20   9       18.42       11.89     54.02 o 
   6  20   9      453.20      501.95     95.50 o 
  -9  21   9       25.74      103.63     56.93 o 
  -7  21   9       17.20       81.23     54.44 o 
  -5  21   9      141.08      151.87     57.68 o 
  -3  21   9        5.55       40.80     51.85 o 
  -1  21   9      703.07      878.80    100.93 o 
   1  21   9      178.79      163.76     72.02 o 
   3  21   9      175.05      259.84     82.43 o 
   5  21   9        2.62        6.76     66.77 o 
 -26   0  10      418.85      355.60    103.56 o 
 -24   0  10       13.24       71.87     68.54 o 
 -22   0  10      150.04      227.71     65.42 o 
 -20   0  10      165.37       74.18     50.71 o 
 -18   0  10     2597.94     2888.66    157.59 o 
 -16   0  10     1964.07     1747.89    115.82 o 
 -14   0  10      333.28      296.84     49.70 o 
 -12   0  10     1704.82     1737.23     84.37 o 
 -10   0  10      743.10      758.76     57.27 o 
  -8   0  10    10364.01     9872.44    151.35 o 
  -6   0  10    55335.11    56277.13    568.26 o 
  -4   0  10    17701.83    17026.26    215.72 o 
  -2   0  10     2054.48     2188.09     64.37 o 
   0   0  10      311.25      480.64     36.76 o 
   2   0  10      203.42      199.78     26.04 o 
   4   0  10     1128.20     1018.75     61.77 o 
   6   0  10      297.13      207.11     50.86 o 
   8   0  10       17.59      -20.29     31.09 o 
  10   0  10      990.97      662.70     89.40 o 
  12   0  10       56.37       31.96     62.09 o 
  14   0  10      155.15      205.14     67.30 o 
  16   0  10      664.73      713.58    113.49 o 
  18   0  10      223.83      182.31    112.21 o 
  20   0  10     1053.42     1572.33    291.42 o 
 -25   1  10       59.67       83.82     48.31 o 
 -23   1  10      259.48      276.36     53.03 o 
 -21   1  10      646.58      692.31     64.48 o 
 -19   1  10      400.04      435.69     50.48 o 
 -17   1  10      941.69     1030.87     65.57 o 
 -15   1  10       83.32       29.83     31.32 o 
 -13   1  10     2447.74     2380.73     74.86 o 
 -11   1  10     1367.48     1378.80     52.56 o 
  -9   1  10     4430.07     4906.47     61.17 o 
  -7   1  10       88.62       81.85     18.33 o 
  -5   1  10    21840.01    22501.68    193.61 o 
  -3   1  10    12113.19    12268.45    122.10 o 
  -1   1  10     2107.98     2168.39     40.37 o 
   1   1  10     2602.04     2824.23     49.71 o 
   3   1  10      260.92      339.76     24.45 o 
   5   1  10      659.82      660.58     33.22 o 
   7   1  10       54.29      103.81     29.46 o 
   9   1  10     6330.69     6000.81    149.71 o 
  11   1  10      133.61       99.73     31.48 o 
  13   1  10      317.54      183.31     48.87 o 
  15   1  10      367.14      339.95     77.18 o 
  17   1  10      161.75      193.51     54.28 o 
  19   1  10      299.92      238.12     71.78 o 
  21   1  10       88.59       17.85     77.77 o 
 -26   2  10      308.20      332.67     86.96 o 
 -24   2  10      229.05      205.29     59.85 o 
 -22   2  10       73.57       77.54     40.43 o 
 -20   2  10      881.81      780.42     65.30 o 
 -18   2  10      857.23      873.69     75.42 o 
 -16   2  10       86.55       72.69     23.80 o 
 -14   2  10       85.55       84.12     24.52 o 
 -12   2  10      182.70      273.21     33.61 o 
 -10   2  10     1658.65     1760.62     52.71 o 
  -8   2  10    10979.15    11111.31     97.46 o 
  -6   2  10     2552.56     2792.40     55.26 o 
  -4   2  10      524.84      489.35     29.48 o 
  -2   2  10      613.81      559.73     32.46 o 
   0   2  10     2728.84     2531.55     45.95 o 
   2   2  10     1210.53     1165.54     37.48 o 
   4   2  10      500.49      610.72     39.77 o 
   6   2  10        0.82       23.79     21.90 o 
   8   2  10        1.52       27.40     31.42 o 
  10   2  10     4306.79     4884.37    140.31 o 
  12   2  10      444.26      527.87     67.06 o 
  14   2  10       75.53       91.12     42.87 o 
  16   2  10      381.44      417.36     64.28 o 
  18   2  10       76.75        7.99     46.15 o 
  20   2  10     1680.13     1765.93    220.37 o 
 -25   3  10      845.25      907.18     92.41 o 
 -23   3  10       60.12      106.97     43.54 o 
 -21   3  10       12.48       54.01     34.94 o 
 -19   3  10      240.02      203.26     40.71 o 
 -17   3  10     1755.58     1803.98     81.71 o 
 -15   3  10      871.96      895.76     58.03 o 
 -13   3  10      408.55      369.02     34.75 o 
 -11   3  10     1164.48     1176.85     48.36 o 
  -9   3  10       23.25       35.51     12.00 o 
  -7   3  10       32.23       16.99     12.36 o 
  -5   3  10        0.23       14.57     13.69 o 
  -3   3  10      510.26      368.69     24.07 o 
  -1   3  10      691.01      669.29     28.48 o 
   1   3  10     3482.22     3644.34     77.92 o 
   3   3  10      123.09      117.41     17.02 o 
   5   3  10     2098.84     2266.36     91.08 o 
   7   3  10     1964.92     1716.23     90.25 o 
   9   3  10      115.73        5.74     28.16 o 
  11   3  10     1981.52     2140.77    113.98 o 
  13   3  10      470.00      359.50     55.81 o 
  15   3  10        4.14       10.74     38.30 o 
  17   3  10      547.16      528.68     67.08 o 
  19   3  10      139.39       64.00     54.39 o 
  21   3  10        0.12        2.17     83.34 o 
 -24   4  10        2.30       -4.66     43.03 o 
 -22   4  10     1087.70     1059.80     85.16 o 
 -20   4  10     1305.92     1364.54     83.75 o 
 -18   4  10     1249.62     1273.20     76.94 o 
 -16   4  10     1139.29     1137.87     64.27 o 
 -14   4  10       72.81       54.22     21.55 o 
 -12   4  10       60.38       31.26     18.26 o 
 -10   4  10      311.61      319.73     24.21 o 
  -8   4  10     4586.82     4368.04     71.22 o 
  -6   4  10      748.04      829.54     37.82 o 
  -4   4  10      724.50      872.44     35.39 o 
  -2   4  10     4058.05     4143.71     69.99 o 
   0   4  10     6314.61     6541.77     81.44 o 
   2   4  10     1834.00     1898.39     41.18 o 
   4   4  10       44.84       66.87     15.47 o 
   6   4  10      353.42      343.44     36.84 o 
   8   4  10       55.69        5.13     26.33 o 
  10   4  10     1667.99     1654.28     98.03 o 
  12   4  10        2.79       97.28     40.38 o 
  14   4  10      148.73      113.70     43.24 o 
  16   4  10     1139.15     1093.83     87.16 o 
  18   4  10      139.65      147.24     53.82 o 
  20   4  10      386.36      337.06    110.65 o 
 -25   5  10      437.55      360.67     67.13 o 
 -23   5  10      402.50      357.30     60.82 o 
 -21   5  10     2479.92     2725.97    119.25 o 
 -19   5  10      210.21      159.36     39.16 o 
 -17   5  10      338.49      285.18     39.98 o 
 -15   5  10      634.23      579.60     46.45 o 
 -13   5  10       17.58       17.78     18.42 o 
 -11   5  10     1656.78     1790.43     57.62 o 
  -9   5  10     2540.64     2454.27     52.07 o 
  -7   5  10      376.70      393.95     27.70 o 
  -5   5  10     9810.55    10071.36    116.93 o 
  -3   5  10     1448.51     1569.42     50.57 o 
  -1   5  10    10853.15    11446.84    132.22 o 
   1   5  10       83.36      171.29     23.94 o 
   3   5  10     2646.12     2878.59     61.67 o 
   5   5  10       37.36       11.81     15.77 o 
   7   5  10      100.80       61.09     22.09 o 
   9   5  10    10376.12    10006.06    156.53 o 
  11   5  10       28.77        2.80     27.63 o 
  13   5  10      219.02      239.07     45.38 o 
  15   5  10        9.36       10.74     35.61 o 
  17   5  10      465.39      507.52     80.38 o 
  19   5  10      447.78      614.30     90.60 o 
 -24   6  10      481.03      506.84     74.51 o 
 -22   6  10      293.03      219.90     60.16 o 
 -20   6  10        7.29       -4.90     29.75 o 
 -18   6  10      586.87      588.89     54.32 o 
 -16   6  10      104.61       65.51     28.66 o 
 -14   6  10      156.37      143.12     29.45 o 
 -12   6  10        0.00        8.84     17.87 o 
 -10   6  10     2844.01     2894.73     68.78 o 
  -8   6  10       23.29       41.08     11.73 o 
  -6   6  10       88.36      107.03     19.10 o 
  -4   6  10       50.17       19.37     14.30 o 
  -2   6  10     4671.63     4540.36     92.79 o 
   0   6  10     1202.69     1455.33     42.92 o 
   2   6  10      916.85      947.68     54.28 o 
   4   6  10      166.16      105.25     19.22 o 
   6   6  10     5257.81     5543.48    102.90 o 
   8   6  10     1607.26     1777.89     69.79 o 
  10   6  10     3193.43     3226.69    101.16 o 
  12   6  10       47.63       71.99     41.44 o 
  14   6  10       36.49       43.55     35.67 o 
  16   6  10        2.13      -16.25     34.60 o 
  18   6  10      255.46      230.10     54.70 o 
  20   6  10     1885.68     2263.97    173.17 o 
 -23   7  10       12.22       37.01     43.22 o 
 -21   7  10       56.52       72.03     39.61 o 
 -19   7  10        5.03      -10.15     34.51 o 
 -17   7  10     1094.92      909.21     63.17 o 
 -15   7  10       13.37       26.62     23.69 o 
 -13   7  10     1722.15     1708.10     77.40 o 
 -11   7  10       43.95       54.32     27.97 o 
  -9   7  10     2477.46     2509.35     56.90 o 
  -7   7  10     1177.07     1338.83     42.55 o 
  -5   7  10      389.99      405.27     25.20 o 
  -3   7  10      259.43      157.43     20.40 o 
  -1   7  10        0.82       13.17     11.74 o 
   1   7  10     3804.29     3828.47     70.52 o 
   3   7  10       25.17       24.72     14.74 o 
   5   7  10     5670.85     5645.34    141.47 o 
   7   7  10     2739.94     2820.36     83.95 o 
   9   7  10      561.41      452.90     45.11 o 
  11   7  10       35.73       43.08     35.75 o 
  13   7  10     1215.02     1388.65     84.69 o 
  15   7  10       42.00      -34.55     34.55 o 
  17   7  10      200.98      212.35     53.12 o 
  19   7  10     1136.22     1579.69    129.90 o 
 -24   8  10        3.02       17.89     43.20 o 
 -22   8  10      575.79      676.36     76.37 o 
 -20   8  10      813.98      877.75     71.10 o 
 -18   8  10      250.41      238.44     59.19 o 
 -16   8  10     1900.34     1936.12     87.86 o 
 -14   8  10      415.09      380.93     41.13 o 
 -12   8  10      655.46      699.78     50.83 o 
 -10   8  10     4580.37     4645.53     89.07 o 
  -8   8  10        9.94       16.41     15.91 o 
  -6   8  10      492.97      474.22     38.76 o 
  -4   8  10       98.15       88.89     15.07 o 
  -2   8  10     1666.49     1792.63     43.80 o 
   0   8  10      308.98      253.49     22.28 o 
   2   8  10      370.35      335.94     25.46 o 
   4   8  10        6.47       38.66     18.17 o 
   6   8  10       37.76       -1.37     19.77 o 
   8   8  10      258.11      245.02     38.42 o 
  10   8  10      268.81      225.80     39.28 o 
  12   8  10      810.50      861.26     67.14 o 
  14   8  10       80.35      102.65     41.13 o 
  16   8  10        1.92       -8.76     42.88 o 
  18   8  10      250.78      149.60     58.56 o 
 -23   9  10      569.05      685.25     75.48 o 
 -21   9  10       27.57       33.03     38.38 o 
 -19   9  10      329.15      292.38     57.29 o 
 -17   9  10     2958.96     2984.40    124.40 o 
 -15   9  10        0.92       12.61     22.23 o 
 -13   9  10       50.92       21.53     24.58 o 
 -11   9  10      137.57       77.90     26.66 o 
  -9   9  10     4989.57     5156.34    101.64 o 
  -7   9  10     3745.60     3714.87     71.00 o 
  -5   9  10     3104.26     3024.80     68.15 o 
  -3   9  10      906.48     1054.44     52.42 o 
  -1   9  10      467.39      526.05     31.34 o 
   1   9  10       36.23       17.66     15.21 o 
   3   9  10     3637.05     3649.62     95.62 o 
   5   9  10      410.55      371.27     51.02 o 
   7   9  10      467.21      550.87     48.69 o 
   9   9  10      276.70      291.17     40.70 o 
  11   9  10       12.97       20.06     33.08 o 
  13   9  10      788.17      693.79     70.17 o 
  15   9  10     1157.34     1286.21    103.14 o 
  17   9  10      430.70      419.68     79.14 o 
  19   9  10      279.67      239.32     77.02 o 
 -22  10  10        8.99      -10.64     39.42 o 
 -20  10  10       25.39       50.77     38.87 o 
 -18  10  10      225.14      156.81     44.67 o 
 -16  10  10      542.77      602.04     65.97 o 
 -14  10  10       34.81       83.77     33.04 o 
 -12  10  10     1017.86     1176.31     70.29 o 
 -10  10  10     3687.28     3697.38     92.11 o 
  -8  10  10     2316.63     2267.38     79.02 o 
  -6  10  10     2905.11     2933.75     86.10 o 
  -4  10  10       95.27      122.29     21.09 o 
  -2  10  10     1929.80     2018.66     61.48 o 
   0  10  10      818.95      796.80     46.47 o 
   2  10  10     9418.83     8854.56    134.89 o 
   4  10  10     4978.41     4975.19    105.64 o 
   6  10  10     1977.91     2288.65     87.79 o 
   8  10  10        0.00       -5.11     22.83 o 
  10  10  10      103.94       63.40     36.14 o 
  12  10  10       27.11       36.67     36.30 o 
  14  10  10      735.25      792.59     76.50 o 
  16  10  10     1758.22     2116.40    146.04 o 
  18  10  10      363.63      341.91     78.37 o 
 -21  11  10      137.26      120.80     51.30 o 
 -19  11  10      411.30      336.89     60.70 o 
 -17  11  10      266.91      295.92     52.48 o 
 -15  11  10      103.48       69.25     36.49 o 
 -13  11  10        0.54       23.71     26.53 o 
 -11  11  10      391.25      472.54     45.98 o 
  -9  11  10      665.11      549.52     43.81 o 
  -7  11  10      201.03      171.05     30.24 o 
  -5  11  10      419.54      494.46     56.97 o 
  -3  11  10     1855.18     1992.03     72.27 o 
  -1  11  10     1157.03     1137.21     58.46 o 
   1  11  10       25.95       24.90     21.41 o 
   3  11  10     1666.76     1644.87     70.51 o 
   5  11  10       41.63       63.07     26.28 o 
   7  11  10     1166.61     1201.47     80.90 o 
   9  11  10     2034.14     1982.63     91.76 o 
  11  11  10        0.54       29.34     34.83 o 
  13  11  10      290.96      296.05     55.14 o 
  15  11  10      320.09      318.12     58.77 o 
  17  11  10       36.89        0.52     71.23 o 
 -22  12  10       81.72      100.05     57.29 o 
 -20  12  10       62.74       72.70     47.77 o 
 -18  12  10       97.27       41.21     38.58 o 
 -16  12  10       47.27      -11.70     34.83 o 
 -14  12  10      818.85      825.77     75.20 o 
 -12  12  10     2109.07     2207.60    113.60 o 
 -10  12  10      127.34       62.81     28.05 o 
  -8  12  10     1922.77     1939.05     83.71 o 
  -6  12  10     1930.41     1832.47     76.45 o 
  -4  12  10        0.62       10.34     22.11 o 
  -2  12  10     1107.92     1088.81     58.94 o 
   0  12  10     2083.42     2091.34     78.12 o 
   2  12  10       73.19       43.28     25.22 o 
   4  12  10     3631.95     3702.70    103.67 o 
   6  12  10      214.30      135.81     32.54 o 
   8  12  10       57.77       50.67     28.68 o 
  10  12  10      186.86      193.43     39.83 o 
  12  12  10      662.77      516.61     64.22 o 
  14  12  10     1163.43     1431.55    105.36 o 
  16  12  10      892.90     1087.24    107.87 o 
 -21  13  10       29.86       63.07     53.88 o 
 -19  13  10      101.62      113.74     48.14 o 
 -17  13  10       26.34       34.04     36.04 o 
 -15  13  10      630.80      716.03     75.68 o 
 -13  13  10      125.29      124.09     40.19 o 
 -11  13  10      173.23       83.86     33.72 o 
  -9  13  10       37.99       52.12     27.86 o 
  -7  13  10      363.34      403.85     42.45 o 
  -5  13  10      319.18      343.96     44.80 o 
  -3  13  10      839.62      968.61     58.31 o 
  -1  13  10      101.22      132.19     28.74 o 
   1  13  10     1268.74     1165.87     68.32 o 
   3  13  10      586.64      536.46     56.31 o 
   5  13  10       64.76       22.13     29.39 o 
   7  13  10       17.14       44.89     30.92 o 
   9  13  10      122.84       59.70     35.00 o 
  11  13  10        0.17       10.91     39.00 o 
  13  13  10       58.79       36.89     44.86 o 
  15  13  10      236.29      276.16     72.86 o 
 -20  14  10      136.08      119.66     53.14 o 
 -18  14  10       38.90       99.82     48.18 o 
 -16  14  10      298.03      206.18     56.05 o 
 -14  14  10     1234.63     1436.89    103.01 o 
 -12  14  10       37.99       60.48     34.78 o 
 -10  14  10      978.53     1135.46     71.97 o 
  -8  14  10     1121.06     1078.04     68.10 o 
  -6  14  10      439.62      387.64     42.29 o 
  -4  14  10       91.82      106.38     29.51 o 
  -2  14  10      113.22      123.94     30.56 o 
   0  14  10       49.21       54.01     27.79 o 
   2  14  10      111.71      123.49     37.86 o 
   4  14  10      339.15      233.20     62.92 o 
   6  14  10       11.77       23.33     34.77 o 
   8  14  10       84.01       91.17     38.38 o 
  10  14  10       70.37       76.89     42.00 o 
  12  14  10      189.55      131.93     51.92 o 
  14  14  10     1469.24     1525.54    128.30 o 
 -19  15  10        4.18       27.82     50.16 o 
 -17  15  10       68.23       50.52     47.20 o 
 -15  15  10     1818.73     1806.89    236.16 o 
 -13  15  10     1575.63     1656.69    107.53 o 
 -11  15  10      979.87      978.44     92.31 o 
  -9  15  10      569.79      646.96     67.11 o 
  -7  15  10      934.45      954.79     63.22 o 
  -5  15  10     1049.35      981.23     63.06 o 
  -3  15  10     1457.73     1487.74     75.00 o 
  -1  15  10      939.20      860.02     58.79 o 
   1  15  10      103.29      161.12     36.54 o 
   3  15  10      149.92      146.42     39.44 o 
   5  15  10      255.59      281.85     52.30 o 
   7  15  10      130.82      166.26     44.86 o 
   9  15  10      242.43      164.01     66.87 o 
  11  15  10      309.18      315.02     66.66 o 
  13  15  10      402.27      354.83     75.38 o 
 -18  16  10        0.19       83.19     58.29 o 
 -16  16  10       45.19       60.04     52.73 o 
 -14  16  10        6.75       37.83     53.29 o 
 -12  16  10       47.71        1.17     35.08 o 
 -10  16  10       91.83       82.48     33.61 o 
  -8  16  10      400.35      446.55     48.88 o 
  -6  16  10      507.17      480.65     48.78 o 
  -4  16  10        6.28       76.26     30.31 o 
  -2  16  10      298.35      270.83     41.61 o 
   0  16  10      839.34      831.37     67.56 o 
   2  16  10      416.71      411.13     55.11 o 
   4  16  10        8.68       10.15     36.56 o 
   6  16  10      326.41      189.17     49.24 o 
   8  16  10        0.02       54.43     42.82 o 
  10  16  10       55.72       84.80     47.62 o 
  12  16  10       14.78        6.96     52.91 o 
 -17  17  10      105.11       99.70    124.96 o 
 -15  17  10      209.00      121.45     61.72 o 
 -13  17  10      162.54      231.81     67.33 o 
 -11  17  10      130.12      108.36     44.33 o 
  -9  17  10       22.70       84.23     39.42 o 
  -7  17  10       64.86       37.89     31.69 o 
  -5  17  10      148.90       50.53     33.44 o 
  -3  17  10        1.54       40.69     33.53 o 
  -1  17  10      135.65      112.52     39.27 o 
   1  17  10      370.00      298.73     77.05 o 
   3  17  10      175.40      123.08     45.09 o 
   5  17  10      572.55      669.46     75.57 o 
   7  17  10      428.12      489.58     70.42 o 
   9  17  10       78.46       46.89     53.31 o 
  11  17  10      300.81      296.82     75.36 o 
 -14  18  10       47.53       91.86     66.56 o 
 -12  18  10      522.33      515.45     79.94 o 
 -10  18  10      942.61      877.43     78.17 o 
  -8  18  10       51.34      146.56     44.11 o 
  -6  18  10       15.67       60.39     37.28 o 
  -4  18  10      384.81      328.59     51.87 o 
  -2  18  10      204.61      136.17     44.86 o 
   0  18  10      392.58      325.05     58.58 o 
   2  18  10       25.57       26.43     46.97 o 
   4  18  10      339.29      471.19     75.55 o 
   6  18  10     1403.26     1652.49    216.44 o 
   8  18  10       27.84       69.09     53.26 o 
  10  18  10        5.96       32.21     60.91 o 
 -13  19  10       22.04       92.97     60.09 o 
 -11  19  10        1.63       26.86     46.46 o 
  -9  19  10        2.52       75.73     41.00 o 
  -7  19  10        2.47       14.41     38.14 o 
  -5  19  10      314.59      384.22     63.23 o 
  -3  19  10        0.08       43.30     46.59 o 
  -1  19  10      244.52      183.90     53.80 o 
   1  19  10        4.55      -22.63     44.28 o 
   3  19  10        0.02       -5.85     46.97 o 
   5  19  10       37.07       -1.89     51.34 o 
   7  19  10       46.10       85.60     62.92 o 
   9  19  10      106.72      196.02     70.89 o 
 -10  20  10        0.32       59.15     50.25 o 
  -8  20  10       65.76       87.00     45.81 o 
  -6  20  10        2.87       49.25     46.25 o 
  -4  20  10      377.52      343.86     64.86 o 
  -2  20  10      203.34      121.62     50.36 o 
   0  20  10       91.82      203.49     63.32 o 
   2  20  10      508.79      395.82     74.06 o 
   4  20  10       15.25       35.00     58.62 o 
   6  20  10      514.76      621.64    114.13 o 
  -7  21  10       26.55       44.21     54.14 o 
  -5  21  10      112.13      127.77     55.49 o 
  -3  21  10       46.38       30.14     51.83 o 
  -1  21  10      187.84      106.98     67.21 o 
   1  21  10        0.00       -6.80     58.10 o 
   3  21  10      182.98      185.76     78.60 o 
 -25   1  11        4.25       -4.27     42.27 o 
 -23   1  11       83.65       28.04     40.59 o 
 -21   1  11      100.14       33.35     33.25 o 
 -19   1  11      659.82      705.39     60.82 o 
 -17   1  11      431.40      459.26     47.66 o 
 -15   1  11      117.21      172.53     31.52 o 
 -13   1  11     1362.29     1356.60     62.63 o 
 -11   1  11      770.48      902.19     43.00 o 
  -9   1  11      789.22      831.97     38.54 o 
  -7   1  11      497.83      422.21     23.13 o 
  -5   1  11      273.11      230.47     30.02 o 
  -3   1  11     4266.86     4275.09     69.85 o 
  -1   1  11     5366.75     5524.81     74.23 o 
   1   1  11     1887.08     1824.15     45.23 o 
   3   1  11       55.50       25.52     13.95 o 
   5   1  11     1220.75     1158.86     57.22 o 
   7   1  11      836.30      806.49     64.90 o 
   9   1  11       28.28       42.35     36.40 o 
  11   1  11      182.23      166.04     58.50 o 
  13   1  11      117.28      124.87     43.08 o 
  15   1  11       78.79      157.28     46.84 o 
  17   1  11      410.11      440.51     72.15 o 
  19   1  11      113.19       52.42     65.20 o 
 -24   2  11      102.47      128.74     47.86 o 
 -22   2  11       32.97       48.50     36.62 o 
 -20   2  11      136.55      111.92     42.69 o 
 -18   2  11     1609.43     1520.62     90.74 o 
 -16   2  11     1931.42     1934.76     81.03 o 
 -14   2  11      635.61      491.23     41.00 o 
 -12   2  11      150.29      128.03     24.81 o 
 -10   2  11     1875.77     1961.14     51.35 o 
  -8   2  11    10314.53    10371.16    126.45 o 
  -6   2  11       72.05       41.37     14.18 o 
  -4   2  11      112.68       92.16     18.32 o 
  -2   2  11     6925.30     7025.40     79.44 o 
   0   2  11      166.93      138.81     16.01 o 
   2   2  11     2856.12     3138.17     50.08 o 
   4   2  11      295.43      220.39     25.06 o 
   6   2  11        0.77       -5.12     24.83 o 
   8   2  11     8881.53     8705.84    203.10 o 
  10   2  11     2489.74     2808.13    129.64 o 
  12   2  11      430.16      266.14     53.30 o 
  14   2  11      538.14      433.59     62.03 o 
  16   2  11     1149.41     1145.75    106.42 o 
  18   2  11       52.73       43.50     52.59 o 
  20   2  11      169.61      385.36    120.09 o 
 -25   3  11      824.62      782.97     85.80 o 
 -23   3  11      117.61      121.66     45.07 o 
 -21   3  11       23.46        8.01     32.06 o 
 -19   3  11      143.63      130.87     37.05 o 
 -17   3  11      867.66      845.10     58.64 o 
 -15   3  11      299.67      224.74     35.73 o 
 -13   3  11      397.13      425.82     37.18 o 
 -11   3  11      283.50      228.79     29.27 o 
  -9   3  11     1599.48     1602.97     46.75 o 
  -7   3  11      695.87      737.14     35.62 o 
  -5   3  11      126.89       78.98     18.17 o 
  -3   3  11     4146.03     4257.09     73.70 o 
  -1   3  11      341.28      375.48     23.54 o 
   1   3  11      874.22     1068.44     40.57 o 
   3   3  11     1031.16     1028.17     33.66 o 
   5   3  11       28.96       67.27     19.95 o 
   7   3  11      598.33      642.91     59.51 o 
   9   3  11      359.31      379.47     53.25 o 
  11   3  11     1069.16     1105.94     86.82 o 
  13   3  11     1316.46     1128.56    154.17 o 
  15   3  11        2.91       38.47     37.65 o 
  17   3  11      492.99      546.45     69.07 o 
  19   3  11      221.81      161.10     76.52 o 
 -24   4  11      294.14      306.73     59.82 o 
 -22   4  11     1209.97     1202.09     90.43 o 
 -20   4  11        6.67       53.24     32.21 o 
 -18   4  11      199.67      225.95     39.22 o 
 -16   4  11       23.20       18.28     23.99 o 
 -14   4  11       58.56       28.36     21.26 o 
 -12   4  11        1.24       14.01     15.99 o 
 -10   4  11     1097.73      933.55     46.20 o 
  -8   4  11      488.20      516.82     31.35 o 
  -6   4  11       21.10       24.90     13.88 o 
  -4   4  11     3231.02     3082.90     62.52 o 
  -2   4  11       34.96       47.10     14.24 o 
   0   4  11      314.59      325.96     22.30 o 
   2   4  11      664.58      691.19     44.46 o 
   4   4  11      485.88      373.58     32.63 o 
   6   4  11     3325.27     3451.92    124.21 o 
   8   4  11      464.20      489.84     55.79 o 
  10   4  11      806.67      913.36     95.19 o 
  12   4  11        5.64       18.05     32.47 o 
  14   4  11      565.65      459.03     70.24 o 
  16   4  11      290.76      214.86     52.21 o 
  18   4  11      711.46      873.75     91.19 o 
  20   4  11      293.77      312.75     83.42 o 
 -25   5  11        3.68        8.09     48.04 o 
 -23   5  11      147.35      109.14     48.42 o 
 -21   5  11     1107.04     1094.78     86.97 o 
 -19   5  11      169.91      154.31     38.26 o 
 -17   5  11      874.33      825.36     59.16 o 
 -15   5  11      608.91      578.48     47.73 o 
 -13   5  11     2489.89     2505.31     76.08 o 
 -11   5  11      993.41      951.88     54.15 o 
  -9   5  11     2651.87     2686.06     63.53 o 
  -7   5  11      727.32      873.34     41.30 o 
  -5   5  11      170.59      126.23     19.75 o 
  -3   5  11     1119.07     1154.24     40.50 o 
  -1   5  11     2081.02     2096.93     65.13 o 
   1   5  11     3970.85     4165.46     92.90 o 
   3   5  11       42.54       55.97     16.95 o 
   5   5  11     2510.15     2429.45     73.87 o 
   7   5  11      212.23      345.80     54.59 o 
   9   5  11       12.67       50.84     32.47 o 
  11   5  11     1394.93     1470.09     82.50 o 
  13   5  11      298.32      189.70     46.60 o 
  15   5  11       16.11       37.88     43.48 o 
  17   5  11      305.41      187.28     58.18 o 
  19   5  11      171.78      167.66     63.72 o 
 -24   6  11        6.00       36.40     45.09 o 
 -22   6  11      100.89      106.21     42.22 o 
 -20   6  11      191.95      131.84     37.49 o 
 -18   6  11       13.87       20.92     29.46 o 
 -16   6  11       81.47       54.43     27.69 o 
 -14   6  11       60.81       78.73     27.62 o 
 -12   6  11        3.62        4.73     22.40 o 
 -10   6  11        7.87       31.51     14.36 o 
  -8   6  11    11576.24    11918.13    161.26 o 
  -6   6  11       75.20       69.75     16.79 o 
  -4   6  11      182.93      125.09     19.86 o 
  -2   6  11     5406.26     5045.88     85.05 o 
   0   6  11      419.14      492.66     29.77 o 
   2   6  11     1503.78     1402.58     39.74 o 
   4   6  11     1041.89      961.74     44.83 o 
   6   6  11      757.92      748.35     52.62 o 
   8   6  11     3103.76     2853.91     96.03 o 
  10   6  11       62.44       92.14     27.11 o 
  12   6  11      170.66      212.88     42.21 o 
  14   6  11      137.66      143.84     56.04 o 
  16   6  11       14.31       75.72     39.71 o 
  18   6  11       29.40       85.51     51.51 o 
 -23   7  11       63.30       94.80     44.22 o 
 -21   7  11      681.71      614.76     62.60 o 
 -19   7  11        1.79       19.71     30.16 o 
 -17   7  11      601.26      665.04     84.32 o 
 -15   7  11      225.38      206.09     32.87 o 
 -13   7  11        2.75        7.74     19.78 o 
 -11   7  11       70.01       72.80     22.12 o 
  -9   7  11      794.16      793.19     37.32 o 
  -7   7  11     3461.04     3560.72     76.13 o 
  -5   7  11      566.61      629.12     36.67 o 
  -3   7  11      804.23      827.41     41.31 o 
  -1   7  11       17.90       26.17     14.99 o 
   1   7  11     1533.97     1538.46     41.68 o 
   3   7  11     1805.88     1732.57     59.41 o 
   5   7  11     2532.35     2471.12     78.12 o 
   7   7  11      695.98      727.75     49.24 o 
   9   7  11        2.48       35.52     23.90 o 
  11   7  11     1121.37      955.71     63.93 o 
  13   7  11      179.45      139.02     40.86 o 
  15   7  11        0.49       31.41     36.40 o 
  17   7  11     4096.46     5499.66    190.29 o 
  19   7  11       88.81      114.40     63.13 o 
 -24   8  11      846.85      981.58    101.67 o 
 -22   8  11       92.16       68.96     41.76 o 
 -20   8  11      368.39      220.20     45.90 o 
 -18   8  11      577.11      509.56     53.83 o 
 -16   8  11       42.25       26.29     26.30 o 
 -14   8  11      123.92      108.43     28.46 o 
 -12   8  11      924.39      923.90     58.14 o 
 -10   8  11     2819.73     2899.43     79.41 o 
  -8   8  11     1324.63     1327.05     53.28 o 
  -6   8  11      128.70       84.15     19.82 o 
  -4   8  11       16.61       17.28     15.18 o 
  -2   8  11       28.65       50.39     18.09 o 
   0   8  11     2810.01     2943.55     54.18 o 
   2   8  11      483.31      492.52     29.19 o 
   4   8  11        3.79       10.00     18.04 o 
   6   8  11      593.77      558.54     45.08 o 
   8   8  11      142.28       92.26     29.81 o 
  10   8  11     1891.51     1566.29     90.82 o 
  12   8  11       79.11       94.41     37.04 o 
  14   8  11      483.35      456.08     92.12 o 
  16   8  11        0.17        6.28     45.66 o 
  18   8  11     1162.56     1402.14    125.57 o 
 -23   9  11      313.25      210.94     54.70 o 
 -21   9  11      250.13      323.44     55.71 o 
 -19   9  11      312.36      229.12     48.52 o 
 -17   9  11      866.56      879.72     69.13 o 
 -15   9  11      276.43      316.85     40.83 o 
 -13   9  11       47.48       35.05     25.61 o 
 -11   9  11      575.20      702.90     48.63 o 
  -9   9  11       72.16       60.53     21.72 o 
  -7   9  11     1433.26     1456.46     51.96 o 
  -5   9  11      272.43      332.85     27.13 o 
  -3   9  11     1283.25     1241.56     41.61 o 
  -1   9  11      718.80      648.55     40.83 o 
   1   9  11       18.89       23.24     15.59 o 
   3   9  11      670.66      680.53     69.15 o 
   5   9  11      147.05      111.30     25.96 o 
   7   9  11      815.11      824.41     55.41 o 
   9   9  11      542.97      527.48     57.79 o 
  11   9  11        1.41       19.95     32.54 o 
  13   9  11      259.52      160.06     45.81 o 
  15   9  11      731.47      771.43     84.94 o 
  17   9  11      153.95      334.98     74.11 o 
 -22  10  11      559.96      619.59     79.26 o 
 -20  10  11      622.63      690.71     77.95 o 
 -18  10  11      164.87      192.27     44.98 o 
 -16  10  11       12.80       -7.97     28.06 o 
 -14  10  11      356.96      243.49     43.41 o 
 -12  10  11      307.41      317.63     43.43 o 
 -10  10  11       21.93       18.61     19.01 o 
  -8  10  11      193.41      173.41     28.63 o 
  -6  10  11      127.48       68.27     26.73 o 
  -4  10  11      292.76      200.38     25.17 o 
  -2  10  11      765.92      509.42     32.68 o 
   0  10  11     1405.67     1449.39     54.92 o 
   2  10  11    11119.63    11261.31    144.34 o 
   4  10  11      364.57      432.47     40.37 o 
   6  10  11      246.94      276.99     43.28 o 
   8  10  11      114.85       93.98     31.92 o 
  10  10  11        0.00        6.40     31.20 o 
  12  10  11        8.12        6.42     35.03 o 
  14  10  11     1361.97     1468.12    101.46 o 
  16  10  11       29.72      -24.63     51.74 o 
  18  10  11      298.39      171.16     67.67 o 
 -21  11  11     1254.93     1098.62     96.76 o 
 -19  11  11       76.40       33.99     43.79 o 
 -17  11  11     1535.44     1803.44    104.29 o 
 -15  11  11      733.68      691.73     74.40 o 
 -13  11  11     1723.02     1935.86    142.95 o 
 -11  11  11       11.15       25.99     24.08 o 
  -9  11  11      690.99      621.29     49.08 o 
  -7  11  11        4.63       22.24     22.29 o 
  -5  11  11     1734.05     1740.60     68.01 o 
  -3  11  11     2157.18     2477.90    108.57 o 
  -1  11  11      166.78      258.69     32.02 o 
   1  11  11     1721.29     1672.23     64.55 o 
   3  11  11      352.33      336.59     38.03 o 
   5  11  11     2628.25     2820.61     98.15 o 
   7  11  11      270.05      184.24     35.81 o 
   9  11  11       67.51       47.61     32.78 o 
  11  11  11      344.18      391.16     54.05 o 
  13  11  11       88.19       23.20     42.64 o 
  15  11  11       43.23      102.02     49.23 o 
  17  11  11      264.29      139.27     66.16 o 
 -20  12  11       83.31       38.07     47.01 o 
 -18  12  11      443.26      363.11     60.14 o 
 -16  12  11      388.56      259.34     51.55 o 
 -14  12  11      739.07      908.96     82.46 o 
 -12  12  11      363.77      416.71     47.55 o 
 -10  12  11       59.32       85.24     26.49 o 
  -8  12  11       11.40       22.87     24.64 o 
  -6  12  11       59.04       74.29     25.12 o 
  -4  12  11     3853.17     3864.09     94.84 o 
  -2  12  11       20.13       34.58     22.12 o 
   0  12  11      561.89      622.40     46.52 o 
   2  12  11     2995.92     3105.79    111.06 o 
   4  12  11        0.33      -13.06     23.56 o 
   6  12  11      335.92      239.88     38.41 o 
   8  12  11       82.79       57.47     35.38 o 
  10  12  11       32.34       24.98     34.54 o 
  12  12  11      698.67      796.21     77.67 o 
  14  12  11        7.03       43.19     47.32 o 
  16  12  11       45.20      -14.71     50.38 o 
 -19  13  11       24.82      -18.79     41.12 o 
 -17  13  11      553.40      595.83     75.08 o 
 -15  13  11     1459.03     1508.91    130.68 o 
 -13  13  11     1072.89     1220.91     89.52 o 
 -11  13  11        8.97       26.52     29.17 o 
  -9  13  11     1588.57     1579.26     80.36 o 
  -7  13  11      204.71      207.67     33.72 o 
  -5  13  11       26.94       17.89     23.91 o 
  -3  13  11     2837.74     2803.48     93.23 o 
  -1  13  11     1949.71     2006.68     83.15 o 
   1  13  11      408.49      325.67     40.83 o 
   3  13  11      278.50      176.58     43.56 o 
   5  13  11       62.22       79.20     34.42 o 
   7  13  11      866.61     1043.21     72.64 o 
   9  13  11       31.57       -1.71     31.51 o 
  11  13  11      476.14      460.46     69.36 o 
  13  13  11      132.75       41.89     48.67 o 
  15  13  11     1463.29     1603.69    132.85 o 
 -20  14  11      174.26      150.16     62.90 o 
 -18  14  11        6.92       15.59     44.42 o 
 -16  14  11      448.31      496.77     74.03 o 
 -14  14  11     2260.77     2488.07    130.72 o 
 -12  14  11       79.36       71.42     32.69 o 
 -10  14  11      233.01      155.95     38.75 o 
  -8  14  11      564.32      473.40     47.12 o 
  -6  14  11      270.40      311.49     39.05 o 
  -4  14  11      667.79      657.34     51.75 o 
  -2  14  11     3439.47     3472.50    103.21 o 
   0  14  11      569.25      544.44     47.66 o 
   2  14  11       78.78       22.84     30.69 o 
   4  14  11      314.51      354.14     58.86 o 
   6  14  11       81.82      110.61     39.14 o 
   8  14  11       42.68       22.07     36.58 o 
  10  14  11       52.24      120.84     54.15 o 
  12  14  11        4.34       33.86     48.03 o 
  14  14  11        7.62      102.17     67.99 o 
 -19  15  11       49.26      -43.11     82.48 o 
 -17  15  11      319.95      335.18     67.52 o 
 -15  15  11        0.48      -11.39     42.12 o 
 -13  15  11      104.77      131.51     46.27 o 
 -11  15  11      461.66      492.47     57.38 o 
  -9  15  11     1567.40     1800.45     91.34 o 
  -7  15  11      115.93      106.90     32.15 o 
  -5  15  11       41.78       69.83     28.14 o 
  -3  15  11       89.80       69.73     29.55 o 
  -1  15  11        0.03       -5.14     26.05 o 
   1  15  11      117.48      128.68     37.60 o 
   3  15  11      545.57      531.90     59.43 o 
   5  15  11      419.26      451.48     57.71 o 
   7  15  11      160.95      270.28     54.86 o 
   9  15  11        6.71       17.58     41.23 o 
  11  15  11      389.30      439.95     77.79 o 
  13  15  11       29.65      -25.34     49.45 o 
 -16  16  11       46.31       50.73     57.37 o 
 -14  16  11        1.77        3.17     45.20 o 
 -12  16  11        0.27        2.16     33.51 o 
 -10  16  11       32.69       -8.54     32.88 o 
  -8  16  11       76.83       51.15     31.50 o 
  -6  16  11      530.83      369.12     44.88 o 
  -4  16  11     1027.08      895.88     63.09 o 
  -2  16  11        4.71       28.85     28.92 o 
   0  16  11     1345.96     1306.80     79.83 o 
   2  16  11       10.30       51.45     36.28 o 
   4  16  11       98.50       87.35     42.43 o 
   6  16  11       52.96       64.57     45.29 o 
   8  16  11      172.16      105.60     49.96 o 
  10  16  11       64.81      106.72     56.90 o 
  12  16  11      463.37      672.15     93.00 o 
 -15  17  11       67.08       39.46     54.32 o 
 -13  17  11      199.82      196.27     63.17 o 
 -11  17  11      154.77      134.10     49.31 o 
  -9  17  11      159.06      135.13     50.08 o 
  -7  17  11        7.58       29.84     34.54 o 
  -5  17  11       51.24       41.39     32.98 o 
  -3  17  11      789.88      859.11     64.75 o 
  -1  17  11      244.72      302.26     48.48 o 
   1  17  11      431.14      408.63     62.02 o 
   3  17  11      458.12      401.53     63.47 o 
   5  17  11      191.25      119.10     48.49 o 
   7  17  11        1.77       17.84     43.87 o 
   9  17  11        1.10       32.46     46.42 o 
  11  17  11      695.69      643.48     92.69 o 
 -14  18  11       53.14       70.00     56.46 o 
 -12  18  11      209.82      264.25     62.99 o 
 -10  18  11       29.06       31.73     43.85 o 
  -8  18  11        1.97       18.37     36.62 o 
  -6  18  11       29.44       39.12     36.39 o 
  -4  18  11        9.81       98.59     41.82 o 
  -2  18  11       11.69       14.72     37.97 o 
   0  18  11        6.38       11.27     43.17 o 
   2  18  11       17.63       40.28     46.49 o 
   4  18  11      303.07      323.89     70.95 o 
   6  18  11       33.67      -38.09     44.65 o 
   8  18  11       12.86       55.06     54.49 o 
 -11  19  11      293.03      348.77     68.89 o 
  -9  19  11      558.13      605.23     76.79 o 
  -7  19  11       93.42       80.44     42.08 o 
  -5  19  11      103.04      171.64     50.94 o 
  -3  19  11      171.01      110.51     48.72 o 
  -1  19  11       12.13       69.13     52.27 o 
   1  19  11       73.26       13.19     46.33 o 
   3  19  11      659.40      596.42     83.51 o 
   5  19  11      699.91      886.81    101.06 o 
   7  19  11      154.79      114.92     58.80 o 
 -10  20  11       53.11       82.64     55.66 o 
  -8  20  11       11.94       47.32     46.94 o 
  -6  20  11     1069.89     1281.35    103.67 o 
  -4  20  11        2.68        2.86     44.24 o 
  -2  20  11       16.61      -11.72     44.42 o 
   0  20  11       44.14      -41.14     48.24 o 
   2  20  11      113.45       75.26     56.83 o 
   4  20  11        6.82       14.33     51.03 o 
  -5  21  11        0.05       -1.51     56.09 o 
  -3  21  11        0.71       43.50     50.75 o 
  -1  21  11       13.11      -13.11     52.36 o 
 -24   0  12      110.47      129.82     72.57 o 
 -22   0  12      580.92      652.78    155.73 o 
 -20   0  12      550.18      513.48     80.25 o 
 -18   0  12     3359.17     3630.81    189.98 o 
 -16   0  12       14.51       31.79     36.38 o 
 -14   0  12     1498.32     1411.83     99.53 o 
 -12   0  12     2466.97     2570.08    106.38 o 
 -10   0  12      130.99      138.60     23.40 o 
  -8   0  12        0.42       -6.35     21.82 o 
  -6   0  12      276.86      266.11     35.35 o 
  -4   0  12       32.79       32.74     22.50 o 
  -2   0  12      756.54      743.64     48.36 o 
   0   0  12      128.82      107.61     29.29 o 
   2   0  12     7416.50     7729.10    118.64 o 
   4   0  12        3.59       10.76     25.90 o 
   6   0  12      301.84      356.37     65.11 o 
   8   0  12      214.70      242.90     64.62 o 
  10   0  12      196.50       76.48     74.82 o 
  12   0  12     3711.12     3781.20    308.08 o 
  14   0  12      349.27      408.91     90.50 o 
  16   0  12       39.31      -25.66     59.19 o 
  18   0  12      906.81      966.71    168.00 o 
  20   0  12      492.51      704.23    158.39 o 
 -25   1  12        0.06        9.36     44.06 o 
 -23   1  12      337.26      194.99     58.37 o 
 -21   1  12      738.86      873.71     73.79 o 
 -19   1  12      119.44      154.36     37.63 o 
 -17   1  12     1412.59     1446.32     88.32 o 
 -15   1  12      350.59      298.94     35.41 o 
 -13   1  12       40.49        6.11     19.35 o 
 -11   1  12      259.79      346.90     26.53 o 
  -9   1  12      931.97      943.48     43.35 o 
  -7   1  12       36.01       32.54     16.66 o 
  -5   1  12     1993.32     1915.21     60.41 o 
  -3   1  12     1053.38      981.45     43.00 o 
  -1   1  12    11883.49    11919.40    119.81 o 
   1   1  12     2177.92     2316.25     54.87 o 
   3   1  12     2261.39     2310.68     56.82 o 
   5   1  12     1203.66     1115.37     76.67 o 
   7   1  12     2785.47     2682.81    173.71 o 
   9   1  12      608.60      510.68     59.23 o 
  11   1  12        0.00      -22.18     30.08 o 
  13   1  12      191.94      100.81     41.97 o 
  15   1  12      214.65      107.43     47.55 o 
  17   1  12      139.02      154.94     63.24 o 
  19   1  12      158.00      210.73     74.14 o 
 -24   2  12        7.12       26.85     42.80 o 
 -22   2  12       13.82        5.37     35.60 o 
 -20   2  12       34.51       14.87     32.54 o 
 -18   2  12       66.53       53.92     28.67 o 
 -16   2  12      467.46      436.32     43.70 o 
 -14   2  12      186.87      197.52     29.21 o 
 -12   2  12      310.61      454.31     47.06 o 
 -10   2  12     1852.18     1967.12     50.72 o 
  -8   2  12      589.13      631.22     35.18 o 
  -6   2  12      393.36      333.70     25.48 o 
  -4   2  12       25.15       15.47     15.41 o 
  -2   2  12     1437.96     1623.07     42.25 o 
   0   2  12      148.54      156.17     19.51 o 
   2   2  12     3407.65     3650.07     76.57 o 
   4   2  12        1.62      -18.21     18.21 o 
   6   2  12     3145.61     3199.44    184.60 o 
   8   2  12      853.19      793.23     74.71 o 
  10   2  12     1125.71     1162.10    117.25 o 
  12   2  12      596.42      457.37     85.81 o 
  14   2  12        0.02       59.08     50.57 o 
  16   2  12       43.16       -8.93     62.21 o 
  18   2  12      185.96      151.79     72.19 o 
  20   2  12      277.93      292.92     93.18 o 
 -25   3  12       70.27      109.58     53.25 o 
 -23   3  12      170.03      118.87     46.02 o 
 -21   3  12      253.94      306.08     52.07 o 
 -19   3  12       28.12      -24.89     28.48 o 
 -17   3  12       76.21       55.77     28.44 o 
 -15   3  12     1059.11     1153.98     84.27 o 
 -13   3  12     3306.51     3598.89     85.60 o 
 -11   3  12      509.30      532.05     31.58 o 
  -9   3  12      590.79      529.37     34.33 o 
  -7   3  12      822.23      775.10     46.29 o 
  -5   3  12       82.14       39.63     15.60 o 
  -3   3  12       84.81       52.43     14.77 o 
  -1   3  12     1022.30     1040.78     40.81 o 
   1   3  12      812.01      829.48     46.64 o 
   3   3  12      203.87      214.11     22.27 o 
   5   3  12     1469.84     1575.09     66.63 o 
   7   3  12     2871.03     3295.99    129.73 o 
   9   3  12    11612.07    11454.16    226.68 o 
  11   3  12      954.87     1061.21    105.80 o 
  13   3  12      167.56      141.07     47.13 o 
  15   3  12      119.71       66.39     69.70 o 
  17   3  12        0.05      -31.68     45.71 o 
  19   3  12      263.56      318.83     90.66 o 
 -24   4  12        4.06      -41.25     41.25 o 
 -22   4  12       28.88       47.55     40.06 o 
 -20   4  12       93.59       76.89     34.15 o 
 -18   4  12      218.69      124.20     34.67 o 
 -16   4  12      708.43      722.95     55.55 o 
 -14   4  12      322.01      292.14     32.22 o 
 -12   4  12      136.93      136.73     22.09 o 
 -10   4  12      528.60      482.77     41.17 o 
  -8   4  12     1511.63     1601.65     54.26 o 
  -6   4  12      196.10      191.51     23.14 o 
  -4   4  12      432.09      382.29     33.52 o 
  -2   4  12     1561.25     1655.27     45.80 o 
   0   4  12      772.67      832.46     35.40 o 
   2   4  12     4700.30     4363.43     80.24 o 
   4   4  12      591.48      740.62     39.43 o 
   6   4  12     6331.30     6249.20    140.62 o 
   8   4  12     1268.38     1165.01     73.11 o 
  10   4  12      109.93      151.99     39.28 o 
  12   4  12     1760.81     1910.34    127.97 o 
  14   4  12      138.70      178.60     46.97 o 
  16   4  12       47.34      -38.89     41.62 o 
  18   4  12      230.65      140.38     58.69 o 
 -23   5  12       76.75       50.80     46.28 o 
 -21   5  12      454.67      447.24     58.00 o 
 -19   5  12      825.58      720.88    104.54 o 
 -17   5  12        2.82        6.92     24.35 o 
 -15   5  12      827.40      874.58     67.82 o 
 -13   5  12      921.67      825.45     68.02 o 
 -11   5  12      148.60      146.88     30.01 o 
  -9   5  12     1317.59     1229.73     49.22 o 
  -7   5  12     1033.34     1073.68     61.23 o 
  -5   5  12      714.06      690.81     38.29 o 
  -3   5  12        1.85        2.58     12.62 o 
  -1   5  12     6570.82     6769.88     86.66 o 
   1   5  12      503.10      548.66     46.11 o 
   3   5  12     1042.75     1056.84     40.78 o 
   5   5  12      409.33      488.31     38.66 o 
   7   5  12      116.86       63.74     22.49 o 
   9   5  12     1313.42     1100.00     73.13 o 
  11   5  12        0.07      -29.59     29.59 o 
  13   5  12       14.67       67.41     40.27 o 
  15   5  12      227.63      132.03     56.39 o 
  17   5  12       56.48       57.25     48.24 o 
  19   5  12       42.48       83.89     54.97 o 
 -24   6  12      592.38      552.74     76.76 o 
 -22   6  12       21.01       19.48     41.16 o 
 -20   6  12       22.12        2.18     32.24 o 
 -18   6  12       88.41       84.41     34.42 o 
 -16   6  12       64.00       73.17     28.99 o 
 -14   6  12     1208.32     1375.00     69.14 o 
 -12   6  12      608.68      566.06     42.58 o 
 -10   6  12     1865.10     1863.19     63.25 o 
  -8   6  12      860.88      888.31     44.12 o 
  -6   6  12      166.88      166.61     22.23 o 
  -4   6  12      341.42      371.02     29.59 o 
  -2   6  12        9.86       10.67     15.51 o 
   0   6  12      601.83      578.85     33.23 o 
   2   6  12        3.37       36.62     17.62 o 
   4   6  12      974.29      965.92     45.43 o 
   6   6  12      627.52      764.37     60.95 o 
   8   6  12     1381.58     1391.17     74.24 o 
  10   6  12      513.03      420.23     49.07 o 
  12   6  12        7.30        3.65     31.04 o 
  14   6  12      800.71      781.05     70.94 o 
  16   6  12       39.52       26.96     49.64 o 
  18   6  12      166.31      333.48     66.69 o 
 -23   7  12      348.42      358.75     58.92 o 
 -21   7  12      105.95      197.30     44.55 o 
 -19   7  12      958.75     1099.17     84.86 o 
 -17   7  12        0.03       42.90     29.21 o 
 -15   7  12      592.92      670.44     59.23 o 
 -13   7  12      243.18      248.92     47.31 o 
 -11   7  12     7829.62     7685.52    116.43 o 
  -9   7  12     2600.83     2377.60     81.70 o 
  -7   7  12      279.89      276.27     28.33 o 
  -5   7  12      510.67      566.06     36.89 o 
  -3   7  12      141.00      111.87     20.62 o 
  -1   7  12      179.73      181.91     23.54 o 
   1   7  12      187.14      188.74     24.22 o 
   3   7  12      475.68      526.32     34.51 o 
   5   7  12      970.20     1138.53     55.53 o 
   7   7  12      506.77      459.90     48.61 o 
   9   7  12       20.22       29.88     26.77 o 
  11   7  12       31.46       60.50     33.92 o 
  13   7  12     1137.06     1242.15     86.29 o 
  15   7  12      194.57      204.24     51.44 o 
  17   7  12       80.25       83.42     54.40 o 
 -22   8  12      319.73      293.08     54.74 o 
 -20   8  12      130.34      156.28     43.01 o 
 -18   8  12      712.90      558.20     56.19 o 
 -16   8  12        3.46      -10.79     26.36 o 
 -14   8  12     2216.09     2503.45     98.76 o 
 -12   8  12     2404.26     2593.24     90.16 o 
 -10   8  12       71.15       60.46     18.70 o 
  -8   8  12      108.24      101.56     25.52 o 
  -6   8  12        0.25       -0.75     15.37 o 
  -4   8  12      874.36      886.05     42.31 o 
  -2   8  12     1041.44      951.06     49.45 o 
   0   8  12      844.85      815.39     47.93 o 
   2   8  12      790.49      864.11     61.13 o 
   4   8  12      268.02      268.95     32.40 o 
   6   8  12     1694.52     1699.59     78.76 o 
   8   8  12      246.83      192.23     40.14 o 
  10   8  12      391.37      391.44     52.09 o 
  12   8  12      868.68     1001.49    102.55 o 
  14   8  12       48.28       51.27     47.54 o 
  16   8  12      342.80      400.58     71.87 o 
  18   8  12        9.05      -28.01     51.99 o 
 -23   9  12      129.54      171.64     57.22 o 
 -21   9  12      393.37      299.33     55.20 o 
 -19   9  12      110.71       77.93     37.08 o 
 -17   9  12      476.60      382.33     48.35 o 
 -15   9  12       52.93       82.46     29.02 o 
 -13   9  12     2480.51     2512.21    103.06 o 
 -11   9  12        1.69       25.19     21.31 o 
  -9   9  12      556.24      442.35     34.99 o 
  -7   9  12     1013.64     1081.27     69.01 o 
  -5   9  12      844.58      835.31     56.59 o 
  -3   9  12      271.66      249.20     32.87 o 
  -1   9  12      547.66      440.93     40.05 o 
   1   9  12      524.01      494.77     30.80 o 
   3   9  12        2.74        0.75     19.76 o 
   5   9  12      927.52      948.04     57.32 o 
   7   9  12      430.22      392.72     45.78 o 
   9   9  12        0.03        9.00     31.18 o 
  11   9  12       78.25       88.69     38.90 o 
  13   9  12       81.29       59.31     42.49 o 
  15   9  12       44.11       64.60     53.87 o 
  17   9  12       20.19       -7.85     53.15 o 
 -22  10  12      291.16      224.91     60.74 o 
 -20  10  12       54.84       57.31     45.92 o 
 -18  10  12      249.89      237.00     50.45 o 
 -16  10  12      930.79      892.59    104.66 o 
 -14  10  12      157.75      157.11     43.74 o 
 -12  10  12      189.24      226.38     37.43 o 
 -10  10  12        0.92       -8.83     21.42 o 
  -8  10  12      739.94      720.36     40.51 o 
  -6  10  12        0.06        1.13     18.63 o 
  -4  10  12        1.51       19.14     21.99 o 
  -2  10  12      582.30      613.36     33.13 o 
   0  10  12     1269.40     1362.69     46.88 o 
   2  10  12      952.44      993.27     56.98 o 
   4  10  12        6.67       34.70     23.96 o 
   6  10  12      550.90      584.32     49.67 o 
   8  10  12       36.24       -0.99     28.32 o 
  10  10  12      163.65       97.14     40.99 o 
  12  10  12       15.22       -1.83     36.30 o 
  14  10  12     1192.45     1322.25    107.30 o 
  16  10  12      363.73      313.04     93.57 o 
 -21  11  12      599.21      431.26     69.85 o 
 -19  11  12     1259.95     1354.82    101.74 o 
 -17  11  12     1250.19     1497.84     95.76 o 
 -15  11  12      317.35      302.42     47.65 o 
 -13  11  12      666.74      661.01     64.21 o 
 -11  11  12      162.52      117.87     29.27 o 
  -9  11  12      430.26      385.08     39.95 o 
  -7  11  12      937.67     1001.60     57.67 o 
  -5  11  12     2029.94     2082.60     75.09 o 
  -3  11  12       16.67        0.70     17.32 o 
  -1  11  12      807.17      740.93     45.90 o 
   1  11  12       33.28       87.72     28.14 o 
   3  11  12     5047.08     5018.77    116.78 o 
   5  11  12     1880.20     1987.04     86.10 o 
   7  11  12       10.31       10.09     26.32 o 
   9  11  12        2.33       33.84     32.56 o 
  11  11  12       44.94       42.16     36.00 o 
  13  11  12       20.25       34.60     43.37 o 
  15  11  12      254.22      226.39     70.23 o 
 -20  12  12      501.08      431.33     69.54 o 
 -18  12  12      227.21      237.37     54.51 o 
 -16  12  12       85.13       72.42     37.15 o 
 -14  12  12        3.73       -6.98     32.20 o 
 -12  12  12      669.20      781.51     68.95 o 
 -10  12  12       85.20       76.15     28.13 o 
  -8  12  12       77.44      110.39     30.39 o 
  -6  12  12     1510.20     1712.12     70.76 o 
  -4  12  12     1016.70      990.58     56.19 o 
  -2  12  12     2849.52     2706.69     85.43 o 
   0  12  12      349.08      249.39     35.32 o 
   2  12  12      295.58      224.99     37.99 o 
   4  12  12     3350.52     3450.29    108.88 o 
   6  12  12      194.84      206.07     37.86 o 
   8  12  12      235.98      188.68     39.67 o 
  10  12  12      430.06      394.85     55.21 o 
  12  12  12      233.18      175.66     67.66 o 
  14  12  12      249.74      297.85     67.24 o 
 -19  13  12        0.02       19.05     43.63 o 
 -17  13  12       83.16       77.36     42.57 o 
 -15  13  12       10.62       61.89     36.73 o 
 -13  13  12      659.15      471.22     65.82 o 
 -11  13  12      494.73      513.03     53.52 o 
  -9  13  12      246.47      260.43     38.02 o 
  -7  13  12      139.45      127.94     31.55 o 
  -5  13  12     2346.20     2612.46     90.24 o 
  -3  13  12     1397.52     1395.77     94.24 o 
  -1  13  12       21.32        3.50     22.30 o 
   1  13  12      523.07      577.25     66.90 o 
   3  13  12      523.10      506.40     55.09 o 
   5  13  12       13.61       60.99     33.73 o 
   7  13  12      298.16      207.43     47.20 o 
   9  13  12      118.05       66.52     36.54 o 
  11  13  12        5.67       53.93     41.16 o 
  13  13  12      351.03      237.42     77.29 o 
  15  13  12      170.10      107.33     66.52 o 
 -18  14  12      392.16      208.22     57.38 o 
 -16  14  12       32.74       28.67     44.53 o 
 -14  14  12      604.00      514.16     71.47 o 
 -12  14  12      553.17      615.43     68.15 o 
 -10  14  12      753.82      853.12     82.53 o 
  -8  14  12       10.28       41.90     27.18 o 
  -6  14  12      652.67      520.95     55.63 o 
  -4  14  12      458.52      519.00     47.54 o 
  -2  14  12     1312.14     1353.59    112.17 o 
   0  14  12       12.78       41.50     29.44 o 
   2  14  12       91.75       81.29     34.63 o 
   4  14  12       29.56       20.54     33.17 o 
   6  14  12      324.99      244.49     76.62 o 
   8  14  12        0.09       -7.36     36.33 o 
  10  14  12      293.51      254.89     61.69 o 
  12  14  12      140.90       94.84     53.04 o 
  14  14  12       41.14       55.60     58.89 o 
 -17  15  12       94.00       40.45     49.92 o 
 -15  15  12       64.33       82.21     48.50 o 
 -13  15  12     2252.73     2518.87    211.17 o 
 -11  15  12     1949.71     2054.54    105.80 o 
  -9  15  12       51.14      108.07     33.44 o 
  -7  15  12       66.20       30.44     27.61 o 
  -5  15  12      638.88      621.17     76.57 o 
  -3  15  12      252.47      157.00     33.73 o 
  -1  15  12       21.73       26.83     27.24 o 
   1  15  12      144.70      105.70     36.77 o 
   3  15  12      560.91      593.71     62.09 o 
   5  15  12        1.43       18.82     34.72 o 
   7  15  12      155.64      141.46     52.85 o 
   9  15  12       12.28      -39.69     45.15 o 
  11  15  12        1.12       22.88     53.39 o 
  13  15  12      375.51      462.25    190.14 o 
 -16  16  12       15.41       15.07     54.49 o 
 -14  16  12      931.00     1082.78    100.68 o 
 -12  16  12       78.63       70.37     40.86 o 
 -10  16  12      252.93      201.37     41.45 o 
  -8  16  12      334.20      291.40     46.08 o 
  -6  16  12        1.52       25.61     27.71 o 
  -4  16  12        3.85       35.26     28.76 o 
  -2  16  12        7.87      -28.05     28.05 o 
   0  16  12      205.18      127.28     58.47 o 
   2  16  12       47.42       95.16     40.04 o 
   4  16  12      870.09      936.28     83.85 o 
   6  16  12      518.81      526.58     73.49 o 
   8  16  12      127.94      168.65     58.45 o 
  10  16  12        4.46       -6.32     49.63 o 
 -15  17  12       34.29      -15.18     92.94 o 
 -13  17  12      103.61       56.72     54.49 o 
 -11  17  12       13.19       35.39     43.41 o 
  -9  17  12      109.99       54.75     38.02 o 
  -7  17  12        2.09       -5.75     31.79 o 
  -5  17  12      120.38      158.62     37.39 o 
  -3  17  12        2.74       48.29     31.52 o 
  -1  17  12      141.29      214.75     46.96 o 
   1  17  12       26.65       -9.09     37.51 o 
   3  17  12       72.91        7.30     41.64 o 
   5  17  12       13.72      102.88     47.66 o 
   7  17  12       23.68       60.41     46.49 o 
   9  17  12       19.33       70.55     56.11 o 
 -14  18  12      239.70      444.44    187.18 o 
 -12  18  12      376.77      454.01     79.60 o 
 -10  18  12       40.34      -14.81     41.60 o 
  -8  18  12      318.48      354.44     61.68 o 
  -6  18  12      333.19      386.47     55.47 o 
  -4  18  12       79.25      152.81     44.37 o 
  -2  18  12        9.00       46.28     46.92 o 
   0  18  12      141.28      141.93     54.39 o 
   2  18  12      367.89      407.47     87.25 o 
   4  18  12        3.26      -41.96     41.96 o 
   6  18  12       18.98       20.63     52.88 o 
   8  18  12       54.68       84.16     61.43 o 
 -11  19  12       47.54       70.04     52.66 o 
  -9  19  12       16.88       55.34     48.31 o 
  -7  19  12       44.07       98.11     46.62 o 
  -5  19  12        3.26       39.93     41.82 o 
  -3  19  12      111.70      154.97     69.06 o 
  -1  19  12       98.35       80.88     51.46 o 
   1  19  12       49.40       47.94     54.67 o 
   3  19  12       18.30       -6.15     46.74 o 
   5  19  12       16.27       57.27     53.20 o 
  -8  20  12      380.69      474.45     69.64 o 
  -6  20  12        0.54       21.28     45.92 o 
  -4  20  12        0.83      -10.08     46.47 o 
  -2  20  12        3.00       42.86     50.47 o 
   0  20  12        5.48       -8.99     48.70 o 
   2  20  12       59.11       35.00     53.31 o 
 -25   1  13       45.38       91.61     74.58 o 
 -23   1  13       97.17       40.63     42.06 o 
 -21   1  13        9.46      -22.47     33.06 o 
 -19   1  13      337.25      296.87     45.53 o 
 -17   1  13      367.51      330.28     42.01 o 
 -15   1  13     2376.95     2295.24     81.44 o 
 -13   1  13     1137.14     1246.09     74.49 o 
 -11   1  13    16849.37    16988.95    155.67 o 
  -9   1  13     1040.45      967.37     34.93 o 
  -7   1  13     5596.56     5901.11     93.25 o 
  -5   1  13     2350.35     2311.37     65.97 o 
  -3   1  13       85.26       62.03     16.34 o 
  -1   1  13     1238.17     1301.86     52.54 o 
   1   1  13       42.43       36.58     16.01 o 
   3   1  13       82.99       46.17     21.03 o 
   5   1  13      154.52      193.36     42.38 o 
   7   1  13      403.21      319.29     48.40 o 
   9   1  13       58.51       67.36     30.77 o 
  11   1  13       75.87       72.78     40.99 o 
  13   1  13       47.26       40.75     42.71 o 
  15   1  13     1020.66     1168.30    122.86 o 
  17   1  13        3.01      -10.85     54.28 o 
  19   1  13      824.02     1101.69    132.30 o 
 -24   2  13      167.19      184.66     54.42 o 
 -22   2  13      381.81      398.65     57.75 o 
 -20   2  13      275.83      228.97     48.54 o 
 -18   2  13     1022.58      737.43     77.27 o 
 -16   2  13      245.07      225.73     38.64 o 
 -14   2  13      199.54      132.19     26.98 o 
 -12   2  13    10752.57    10500.22    125.16 o 
 -10   2  13       13.99       67.22     22.49 o 
  -8   2  13       76.69       24.92     14.03 o 
  -6   2  13     1732.22     1710.00     65.58 o 
  -4   2  13     2095.22     2111.42     64.89 o 
  -2   2  13     1998.61     2164.90     58.08 o 
   0   2  13     1962.91     2058.84     54.20 o 
   2   2  13      102.38       40.36     19.86 o 
   4   2  13      411.46      455.96     37.71 o 
   6   2  13      406.51      645.20     62.36 o 
   8   2  13        6.24       11.76     33.70 o 
  10   2  13      234.09      181.41     45.61 o 
  12   2  13      914.31      813.86     92.36 o 
  14   2  13      123.45       72.82     45.81 o 
  16   2  13       82.01      141.44     68.21 o 
  18   2  13       33.13       86.19     67.59 o 
 -23   3  13      274.88      239.89     52.07 o 
 -21   3  13        0.73      -12.35     31.99 o 
 -19   3  13     1704.94     1598.50     96.95 o 
 -17   3  13      250.28      208.45     35.41 o 
 -15   3  13     1431.76     1534.36     70.95 o 
 -13   3  13     2454.63     2466.08     74.63 o 
 -11   3  13      496.09      458.10     40.11 o 
  -9   3  13       50.52       95.08     19.88 o 
  -7   3  13     2036.37     2071.39     58.75 o 
  -5   3  13      906.44      993.04     41.35 o 
  -3   3  13      253.24      264.70     22.42 o 
  -1   3  13      135.82      147.10     18.57 o 
   1   3  13      507.54      581.85     33.17 o 
   3   3  13      182.29      153.75     39.42 o 
   5   3  13     9027.73     9459.20    158.84 o 
   7   3  13      848.46      921.55     88.64 o 
   9   3  13     2710.02     2709.85    134.04 o 
  11   3  13       22.76       -0.82     37.16 o 
  13   3  13       18.00       40.05     43.37 o 
  15   3  13       20.86      -28.30     41.25 o 
  17   3  13      104.28       44.40     54.20 o 
  19   3  13      208.24       91.25     64.22 o 
 -24   4  13      190.79      171.39     57.94 o 
 -22   4  13      150.10      118.44     46.28 o 
 -20   4  13      784.37      759.47     65.99 o 
 -18   4  13        1.02       33.16     28.81 o 
 -16   4  13        0.40      -14.73     23.32 o 
 -14   4  13      153.06      106.62     28.65 o 
 -12   4  13       70.54       36.83     16.30 o 
 -10   4  13     2108.06     1973.07     72.60 o 
  -8   4  13        0.05       22.89     16.74 o 
  -6   4  13     1008.99     1108.36     46.07 o 
  -4   4  13        0.37       -1.89     13.78 o 
  -2   4  13     1494.26     1575.97     46.86 o 
   0   4  13      908.64     1025.58     43.77 o 
   2   4  13      597.62      616.78     43.60 o 
   4   4  13      134.77       63.09     19.44 o 
   6   4  13      839.90     1005.16     68.53 o 
   8   4  13      122.04       63.97     32.50 o 
  10   4  13     1239.80     1288.54     85.35 o 
  12   4  13      233.90      207.80     51.22 o 
  14   4  13      418.40      383.19     61.12 o 
  16   4  13        2.30       11.76     51.44 o 
  18   4  13       19.99      114.47     63.22 o 
 -23   5  13        0.00       34.31     43.88 o 
 -21   5  13      904.75      997.02     94.88 o 
 -19   5  13        1.30       -1.54     28.60 o 
 -17   5  13     1130.25     1174.10     96.92 o 
 -15   5  13      980.71      962.61     59.33 o 
 -13   5  13     1550.64     1544.70     81.49 o 
 -11   5  13      404.14      540.56     44.57 o 
  -9   5  13      763.45      718.02     52.90 o 
  -7   5  13      392.36      385.89     31.70 o 
  -5   5  13     2191.66     2418.42     68.67 o 
  -3   5  13      410.07      426.92     27.79 o 
  -1   5  13      617.99      673.99     39.15 o 
   1   5  13      664.36      688.50     51.34 o 
   3   5  13       49.91       33.88     16.81 o 
   5   5  13      624.81      571.79     51.57 o 
   7   5  13      107.03      153.69     33.48 o 
   9   5  13      144.05       62.38     35.40 o 
  11   5  13        0.34       21.28     33.47 o 
  13   5  13       13.53       -0.24     34.43 o 
  15   5  13      487.86      467.40     61.51 o 
  17   5  13       16.32       32.02     48.76 o 
 -24   6  13      957.00      971.79    125.10 o 
 -22   6  13       20.38       17.15     37.36 o 
 -20   6  13       95.61       38.45     34.24 o 
 -18   6  13       23.59       33.52     29.85 o 
 -16   6  13     1703.85     1702.34     82.72 o 
 -14   6  13      355.63      333.98     46.97 o 
 -12   6  13     2262.28     2230.59     68.66 o 
 -10   6  13      447.87      488.46     38.15 o 
  -8   6  13     5646.44     5370.55    107.61 o 
  -6   6  13      248.49      248.64     26.99 o 
  -4   6  13       69.88       89.54     19.60 o 
  -2   6  13      341.76      238.02     27.61 o 
   0   6  13       10.70      -10.17     15.98 o 
   2   6  13       60.83       75.47     22.29 o 
   4   6  13      112.55      129.72     20.33 o 
   6   6  13     1708.09     1779.88     84.56 o 
   8   6  13      131.55      144.02     34.04 o 
  10   6  13      359.29      268.26     50.99 o 
  12   6  13      335.28      274.18     48.42 o 
  14   6  13      100.40       56.03     41.06 o 
  16   6  13        0.00       -2.92     46.55 o 
  18   6  13      447.55      336.11     78.25 o 
 -23   7  13      423.02      441.78     64.61 o 
 -21   7  13      108.58      142.45     43.70 o 
 -19   7  13       89.24       47.63     33.82 o 
 -17   7  13       10.19      -17.68     28.45 o 
 -15   7  13       62.66      112.66     29.02 o 
 -13   7  13      650.65      587.19     45.65 o 
 -11   7  13      329.45      334.35     39.91 o 
  -9   7  13     1307.71     1492.50     76.41 o 
  -7   7  13     1949.86     2015.53     67.19 o 
  -5   7  13     4851.37     4874.22     96.33 o 
  -3   7  13       27.72       30.57     17.33 o 
  -1   7  13       41.24       47.15     18.56 o 
   1   7  13     1179.84     1219.09     58.93 o 
   3   7  13      386.13      359.29     29.51 o 
   5   7  13       68.79       71.49     22.96 o 
   7   7  13      166.53      196.50     35.84 o 
   9   7  13      242.71      226.42     39.46 o 
  11   7  13      213.62      128.94     45.07 o 
  13   7  13      530.84      456.59     82.94 o 
  15   7  13       25.00      -22.70     45.40 o 
  17   7  13      214.67      169.06     64.74 o 
 -22   8  13        6.51       55.98     42.18 o 
 -20   8  13      531.19      487.58     87.33 o 
 -18   8  13       17.75       19.29     32.53 o 
 -16   8  13      406.24      341.98     48.02 o 
 -14   8  13      132.74       95.52     27.24 o 
 -12   8  13     1185.17     1060.43     81.88 o 
 -10   8  13        0.80       42.23     19.71 o 
  -8   8  13      243.10      147.13     28.20 o 
  -6   8  13      916.98      945.29     51.07 o 
  -4   8  13      679.17      745.38     49.42 o 
  -2   8  13      856.95      797.60     55.94 o 
   0   8  13      279.16      264.89     31.76 o 
   2   8  13        0.20        3.88     23.14 o 
   4   8  13      715.61      752.02     50.22 o 
   6   8  13      375.74      336.31     43.51 o 
   8   8  13      346.98      345.90     48.11 o 
  10   8  13      164.76      158.41     41.73 o 
  12   8  13       10.84      -10.90     35.96 o 
  14   8  13      117.17      100.39     59.60 o 
  16   8  13      153.76      139.05     62.36 o 
 -21   9  13      648.66      665.57     77.73 o 
 -19   9  13        0.02       10.85     34.56 o 
 -17   9  13      153.87       63.39     53.17 o 
 -15   9  13       62.45       54.17     29.92 o 
 -13   9  13       68.98       87.22     28.21 o 
 -11   9  13      876.68      947.30     46.72 o 
  -9   9  13     1284.37     1436.42     79.92 o 
  -7   9  13        5.79       44.73     23.57 o 
  -5   9  13      968.70      969.00     57.39 o 
  -3   9  13      112.51       99.07     23.85 o 
  -1   9  13        0.35       28.06     21.18 o 
   1   9  13        0.33       26.48     23.15 o 
   3   9  13     1420.75     1520.92     65.34 o 
   5   9  13      121.69       75.67     27.06 o 
   7   9  13      381.55      387.46     51.29 o 
   9   9  13       45.11       68.04     35.16 o 
  11   9  13       34.48        7.10     33.56 o 
  13   9  13        3.83        6.18     45.19 o 
  15   9  13       33.80       31.40     60.17 o 
 -22  10  13      104.53       32.68     49.99 o 
 -20  10  13       59.34       59.91     42.49 o 
 -18  10  13      309.16      222.11     55.73 o 
 -16  10  13        2.16      -17.66     28.16 o 
 -14  10  13      317.21      285.73     42.11 o 
 -12  10  13       34.38       61.79     28.78 o 
 -10  10  13      367.05      315.22     31.90 o 
  -8  10  13       13.95       24.75     25.40 o 
  -6  10  13     1174.64     1207.34     70.68 o 
  -4  10  13       63.36       72.00     25.74 o 
  -2  10  13     1148.19      968.45     59.11 o 
   0  10  13        6.43       22.48     23.53 o 
   2  10  13     1246.69     1330.68     67.97 o 
   4  10  13     1321.49     1229.25     68.50 o 
   6  10  13     4195.74     4196.14    122.71 o 
   8  10  13      208.47      176.80     39.56 o 
  10  10  13        1.82      -29.46     29.46 o 
  12  10  13      795.68      926.28     81.69 o 
  14  10  13      185.61      298.98     70.32 o 
  16  10  13        0.25       51.29     57.17 o 
 -21  11  13        5.90       43.16     47.36 o 
 -19  11  13      105.55       85.48     47.52 o 
 -17  11  13        0.47       -3.82     31.27 o 
 -15  11  13      180.36      169.12     40.79 o 
 -13  11  13        3.67      -10.83     27.93 o 
 -11  11  13      656.02      728.05     74.36 o 
  -9  11  13      411.74      421.80     46.22 o 
  -7  11  13        2.47        8.06     26.49 o 
  -5  11  13     2207.32     2355.16    127.31 o 
  -3  11  13      270.60      121.99     34.48 o 
  -1  11  13     1435.19     1324.22     53.93 o 
   1  11  13     3505.01     3933.50    133.64 o 
   3  11  13        6.53       32.58     24.65 o 
   5  11  13     1795.61     1932.27     86.60 o 
   7  11  13        7.74       36.10     32.99 o 
   9  11  13       19.01       -1.32     30.50 o 
  11  11  13       11.78       31.90     38.43 o 
  13  11  13      620.93      716.32     78.38 o 
  15  11  13       42.37       53.57     55.99 o 
 -20  12  13      211.32      231.23     57.68 o 
 -18  12  13      243.18      213.42     52.85 o 
 -16  12  13      186.27      112.62     60.42 o 
 -14  12  13       82.35       92.13     39.52 o 
 -12  12  13     1172.76     1220.30    100.59 o 
 -10  12  13      155.65      155.99     35.43 o 
  -8  12  13      673.00      575.62     54.60 o 
  -6  12  13       99.16       57.72     24.55 o 
  -4  12  13       15.35       13.29     17.84 o 
  -2  12  13      977.03     1106.02     57.15 o 
   0  12  13        0.10       25.18     26.81 o 
   2  12  13      117.82      113.86     32.04 o 
   4  12  13      814.45      632.22     64.74 o 
   6  12  13      216.30      180.68     37.86 o 
   8  12  13      209.54      155.89     48.64 o 
  10  12  13      153.59      119.86     43.32 o 
  12  12  13      570.01      619.11     74.55 o 
  14  12  13       14.52      -11.80     46.45 o 
 -19  13  13       36.68       34.12     45.42 o 
 -17  13  13      417.73      403.25     62.92 o 
 -15  13  13       40.03       50.08     38.41 o 
 -13  13  13        6.11       31.44     34.23 o 
 -11  13  13      173.81      167.28     36.76 o 
  -9  13  13      193.89      171.32     34.89 o 
  -7  13  13       11.71       12.71     25.87 o 
  -5  13  13     3108.13     3196.82     95.55 o 
  -3  13  13     1058.11     1133.24     61.46 o 
  -1  13  13       98.05      138.52     32.15 o 
   1  13  13      113.24      133.55     35.05 o 
   3  13  13      642.38      521.32     64.83 o 
   5  13  13      165.19      134.21     38.55 o 
   7  13  13        7.76       -3.82     33.58 o 
   9  13  13      644.25      743.21     67.65 o 
  11  13  13        0.60      -21.31     37.81 o 
  13  13  13      399.66      340.35     68.86 o 
 -18  14  13      243.64      201.10     62.47 o 
 -16  14  13      145.84      166.23     59.62 o 
 -14  14  13       63.34       50.72     42.61 o 
 -12  14  13      451.59      547.89     63.59 o 
 -10  14  13       67.04       82.21     34.68 o 
  -8  14  13       23.89       49.67     27.72 o 
  -6  14  13     1258.36     1508.52     77.39 o 
  -4  14  13      550.49      646.98     58.28 o 
  -2  14  13     1534.47     1403.59     71.28 o 
   0  14  13      158.01      150.42     35.89 o 
   2  14  13      125.18      101.68     35.84 o 
   4  14  13        0.03       -6.17     31.49 o 
   6  14  13       46.78       84.94     38.41 o 
   8  14  13       89.44       97.66     46.85 o 
  10  14  13      182.83      129.49     82.31 o 
  12  14  13      525.38      562.85     86.72 o 
 -17  15  13      396.51      442.15     69.35 o 
 -15  15  13      344.32      290.08     63.38 o 
 -13  15  13      284.47      313.22     60.51 o 
 -11  15  13      464.36      411.29     52.36 o 
  -9  15  13      790.68      797.61     59.55 o 
  -7  15  13     1483.51     1721.53     83.05 o 
  -5  15  13      911.18      780.04     56.84 o 
  -3  15  13     1289.91     1311.93     72.41 o 
  -1  15  13        6.69       20.89     30.13 o 
   1  15  13      460.85      490.64     63.98 o 
   3  15  13      316.63      230.21     45.68 o 
   5  15  13       23.52        1.42     35.92 o 
   7  15  13       32.81       73.86     47.63 o 
   9  15  13        8.87        6.48     48.65 o 
  11  15  13      939.30     1249.88    141.67 o 
 -16  16  13       63.27       29.65     51.80 o 
 -14  16  13      228.04      292.46     62.10 o 
 -12  16  13       81.02       18.58     42.22 o 
 -10  16  13        1.05       57.36     33.71 o 
  -8  16  13      405.91      442.71     49.75 o 
  -6  16  13      200.40      195.76     37.84 o 
  -4  16  13      371.72      432.27     47.74 o 
  -2  16  13        0.29       50.69     33.27 o 
   0  16  13        0.00       19.47     33.25 o 
   2  16  13        1.32      -17.51     33.08 o 
   4  16  13      449.73      429.08     62.47 o 
   6  16  13        2.72       43.34     42.67 o 
   8  16  13       10.01      -26.96     43.94 o 
  10  16  13      181.56      164.92     65.17 o 
 -13  17  13       96.53       78.05     55.65 o 
 -11  17  13      298.58      419.52     79.26 o 
  -9  17  13     1292.36     1370.27     95.60 o 
  -7  17  13       10.76       58.26     33.20 o 
  -5  17  13       34.82       39.66     32.94 o 
  -3  17  13       69.97       49.42     36.10 o 
  -1  17  13      202.11      195.28     46.41 o 
   1  17  13      488.00      681.16     93.19 o 
   3  17  13        9.49        8.16     41.77 o 
   5  17  13        1.81       62.74     44.42 o 
   7  17  13        5.59       25.29     43.86 o 
   9  17  13      343.03      247.53    170.27 o 
 -12  18  13       90.85      122.32     56.67 o 
 -10  18  13       20.14       62.84     45.28 o 
  -8  18  13       51.08       56.15     42.67 o 
  -6  18  13        0.44      -11.68     34.42 o 
  -4  18  13        4.05       38.02     36.65 o 
  -2  18  13       37.94       95.75     48.45 o 
   0  18  13       52.53       21.51     45.49 o 
   2  18  13      414.08      573.72     79.94 o 
   4  18  13       15.04       40.49     48.43 o 
   6  18  13        1.11        8.32     48.81 o 
  -9  19  13       72.11       42.52     47.61 o 
  -7  19  13        0.52       13.79     42.49 o 
  -5  19  13       51.90       29.74     44.45 o 
  -3  19  13        9.43       21.82     47.14 o 
  -1  19  13      273.46      252.37     78.17 o 
   1  19  13       78.97      103.38     52.52 o 
   3  19  13      675.30      928.82    101.11 o 
  -4  20  13      153.54      276.81     83.69 o 
  -2  20  13       85.92       27.90     51.50 o 
 -24   0  14      250.69      217.50     83.34 o 
 -22   0  14      834.91     1044.71    183.26 o 
 -20   0  14      662.42      812.35     96.81 o 
 -18   0  14     9607.55    10263.65    433.74 o 
 -16   0  14      677.33      669.10     87.41 o 
 -14   0  14     1437.75     1050.47    192.77 o 
 -12   0  14     7994.58     7397.87    128.99 o 
 -10   0  14     4934.58     4980.12    149.60 o 
  -8   0  14     3789.08     3847.15    110.25 o 
  -6   0  14     5189.58     4941.72    123.47 o 
  -4   0  14     7821.09     7814.80    143.11 o 
  -2   0  14     1637.45     1706.40     76.49 o 
   0   0  14       25.84       17.13     27.43 o 
   2   0  14     1211.68     1082.63     67.88 o 
   4   0  14     4478.63     4478.87    148.07 o 
   6   0  14     1272.10     1578.52    138.87 o 
   8   0  14      335.23      433.61    153.39 o 
  10   0  14       26.73       25.32     55.89 o 
  12   0  14     1450.05     1871.47    173.63 o 
  14   0  14      474.92      365.70     95.39 o 
  16   0  14      780.80      912.67    236.58 o 
  18   0  14     1544.31     1903.48    235.36 o 
 -23   1  14        3.30       22.79     42.91 o 
 -21   1  14      317.54      293.56     51.82 o 
 -19   1  14        0.03       25.53     30.76 o 
 -17   1  14      159.50      147.45     35.91 o 
 -15   1  14      727.34      774.97     58.95 o 
 -13   1  14      156.82      119.68     27.97 o 
 -11   1  14       25.52       45.25     18.97 o 
  -9   1  14     3854.68     4188.13     89.57 o 
  -7   1  14     4532.71     4416.96     97.98 o 
  -5   1  14     2732.96     2929.87     69.16 o 
  -3   1  14      700.37      781.60     40.53 o 
  -1   1  14       24.13       28.01     17.77 o 
   1   1  14      845.07      828.71     51.89 o 
   3   1  14      122.15      118.39     20.35 o 
   5   1  14      802.92      843.13     95.07 o 
   7   1  14     3479.27     3470.07    152.52 o 
   9   1  14      285.72      233.18     54.95 o 
  11   1  14      468.92      554.07     79.48 o 
  13   1  14      174.82      185.99     51.95 o 
  15   1  14       12.29       43.86     63.01 o 
  17   1  14        0.50      -44.36     56.68 o 
 -24   2  14      171.38       57.32     47.83 o 
 -22   2  14      335.45      318.35     57.46 o 
 -20   2  14      878.28     1028.66     79.09 o 
 -18   2  14       91.19      113.93     42.27 o 
 -16   2  14        1.10        3.34     23.24 o 
 -14   2  14       90.94       73.08     23.54 o 
 -12   2  14     3879.49     4361.98    101.27 o 
 -10   2  14     3405.27     3539.04     74.72 o 
  -8   2  14      303.25      299.15     33.17 o 
  -6   2  14      729.29      792.67     45.63 o 
  -4   2  14     1813.84     1996.51     62.11 o 
  -2   2  14       47.72       81.55     18.83 o 
   0   2  14     2085.28     2228.31     67.21 o 
   2   2  14      553.92      634.57     76.17 o 
   4   2  14        8.89       27.23     19.83 o 
   6   2  14     8800.30     8805.33    212.57 o 
   8   2  14       12.43       13.13     31.84 o 
  10   2  14      368.00      418.37     61.94 o 
  12   2  14        0.96       11.29     40.31 o 
  14   2  14       22.11       50.55     46.74 o 
  16   2  14      426.29      313.60     83.63 o 
  18   2  14        1.03      -48.03     57.68 o 
 -23   3  14        9.44       36.36     42.15 o 
 -21   3  14      213.21      168.14     45.96 o 
 -19   3  14      291.83      440.55     51.60 o 
 -17   3  14       75.28       77.64     29.91 o 
 -15   3  14        1.48       -1.64     22.98 o 
 -13   3  14       68.85       50.87     28.07 o 
 -11   3  14     1492.70     1421.13     87.32 o 
  -9   3  14      306.37      402.60     33.62 o 
  -7   3  14     1456.29     1517.89     52.06 o 
  -5   3  14      408.66      389.28     33.59 o 
  -3   3  14    11100.21    11121.18    139.36 o 
  -1   3  14      214.21      146.78     20.39 o 
   1   3  14     1215.52     1080.27     53.99 o 
   3   3  14      546.67      334.91     54.18 o 
   5   3  14      145.69      121.93     38.19 o 
   7   3  14     1801.10     1878.18    107.08 o 
   9   3  14      581.90      358.27     59.67 o 
  11   3  14      599.07      289.78    112.97 o 
  13   3  14      250.08      288.54     61.13 o 
  15   3  14        6.19       62.83     59.37 o 
  17   3  14       52.53       60.47     57.42 o 
 -24   4  14     2754.57     3070.84    157.58 o 
 -22   4  14      193.03      215.95     51.57 o 
 -20   4  14      116.87       97.87     38.27 o 
 -18   4  14      586.12      475.57     76.02 o 
 -16   4  14      355.95      278.11     38.69 o 
 -14   4  14       74.42       46.21     22.66 o 
 -12   4  14      388.04      405.20     41.59 o 
 -10   4  14       67.88       54.75     23.78 o 
  -8   4  14       85.62       72.05     19.08 o 
  -6   4  14      901.42      923.07     52.69 o 
  -4   4  14     7575.89     8140.90    100.27 o 
  -2   4  14     3681.80     3911.71     66.56 o 
   0   4  14      146.18       65.70     17.66 o 
   2   4  14     1277.57     1114.49     58.13 o 
   4   4  14     2785.14     2878.03     72.54 o 
   6   4  14      555.68      565.49    126.96 o 
   8   4  14      156.30       89.61     37.42 o 
  10   4  14        0.09       12.19     33.41 o 
  12   4  14     1058.72     1011.06     83.85 o 
  14   4  14       21.20       49.56     39.26 o 
  16   4  14       29.56        7.21     45.22 o 
 -23   5  14       93.11       52.65     43.39 o 
 -21   5  14      436.03      503.87     59.26 o 
 -19   5  14      513.57      438.48     52.64 o 
 -17   5  14      415.59      354.88     44.63 o 
 -15   5  14     1205.95     1079.37     63.76 o 
 -13   5  14       49.46       52.18     29.46 o 
 -11   5  14     1981.27     1888.87     80.01 o 
  -9   5  14     1348.87     1299.77     59.70 o 
  -7   5  14     2416.27     2484.45     68.53 o 
  -5   5  14        6.53      -13.37     17.00 o 
  -3   5  14      329.87      252.98     33.44 o 
  -1   5  14       53.23       50.37     20.44 o 
   1   5  14      444.40      367.52     48.57 o 
   3   5  14      402.07      417.43     46.15 o 
   5   5  14     1551.80     1653.34     72.42 o 
   7   5  14      728.31      718.41     65.37 o 
   9   5  14      711.76      614.73     66.35 o 
  11   5  14        6.27      -26.44     26.44 o 
  13   5  14       22.89       61.49     41.06 o 
  15   5  14      104.17      112.75     52.94 o 
  17   5  14      105.81      186.40     58.86 o 
 -22   6  14      102.43       32.55     40.91 o 
 -20   6  14      440.32      420.33     61.19 o 
 -18   6  14      769.23      848.09     69.06 o 
 -16   6  14      105.80      103.46     31.02 o 
 -14   6  14      803.05      708.42     51.09 o 
 -12   6  14      325.40      346.62     44.49 o 
 -10   6  14       76.89       19.17     22.92 o 
  -8   6  14      465.31      510.47     38.00 o 
  -6   6  14       50.64       25.15     22.26 o 
  -4   6  14     1750.87     1672.59     58.06 o 
  -2   6  14        0.71       18.42     18.52 o 
   0   6  14        2.14        0.01     20.77 o 
   2   6  14      142.22      125.34     36.32 o 
   4   6  14        2.76        6.38     18.07 o 
   6   6  14     2140.52     2033.33    123.91 o 
   8   6  14      151.37      157.25     41.61 o 
  10   6  14     1538.32     1715.17    127.57 o 
  12   6  14        3.18       25.82     37.36 o 
  14   6  14       78.70       80.06     50.10 o 
  16   6  14       30.56       19.69     51.99 o 
 -23   7  14        5.95      -15.72     43.69 o 
 -21   7  14      449.93      448.24     61.48 o 
 -19   7  14      546.70      391.02     50.83 o 
 -17   7  14       24.90       -2.70     26.21 o 
 -15   7  14      963.37     1021.44     85.76 o 
 -13   7  14        2.33      -12.58     24.30 o 
 -11   7  14     2169.21     2224.42     97.52 o 
  -9   7  14      116.17      113.05     29.97 o 
  -7   7  14     1116.78     1069.04     55.27 o 
  -5   7  14      320.93      253.40     27.98 o 
  -3   7  14        8.51       19.88     17.66 o 
  -1   7  14      816.23      708.99     44.37 o 
   1   7  14      167.06      121.97     25.43 o 
   3   7  14       88.30       74.69     24.30 o 
   5   7  14      461.61      557.96     59.05 o 
   7   7  14      120.96      130.66     36.41 o 
   9   7  14      535.54      474.98     66.06 o 
  11   7  14      103.12       28.27     37.42 o 
  13   7  14      663.62      645.86     83.11 o 
  15   7  14      177.42      239.00     68.02 o 
  17   7  14       21.12      216.80    170.31 o 
 -22   8  14       53.89       34.65     43.44 o 
 -20   8  14      545.37      480.94     60.78 o 
 -18   8  14       94.14       25.06     33.47 o 
 -16   8  14      160.97      146.97     33.99 o 
 -14   8  14     1122.68     1029.51     61.31 o 
 -12   8  14       65.40       46.01     28.99 o 
 -10   8  14      355.05      355.78     42.41 o 
  -8   8  14       18.15        2.14     20.77 o 
  -6   8  14       21.55       22.49     20.75 o 
  -4   8  14      767.64      751.75     52.77 o 
  -2   8  14     3641.42     3896.56     96.65 o 
   0   8  14     1094.33     1004.66     70.91 o 
   2   8  14       32.57       14.13     22.24 o 
   4   8  14     1218.80     1120.84     55.93 o 
   6   8  14       50.88       40.49     29.57 o 
   8   8  14        0.19       31.51     32.29 o 
  10   8  14       93.18       68.32     36.94 o 
  12   8  14       98.68       77.71     48.09 o 
  14   8  14      142.09      224.78     63.83 o 
  16   8  14     1009.57     1245.04    154.42 o 
 -21   9  14      197.74      136.93     72.33 o 
 -19   9  14     1773.44     1710.23    108.06 o 
 -17   9  14       30.15      -29.81     29.81 o 
 -15   9  14      111.87       42.39     29.04 o 
 -13   9  14        0.69        0.30     25.85 o 
 -11   9  14     2268.24     2167.49    123.70 o 
  -9   9  14        7.03      -12.03     25.60 o 
  -7   9  14      744.62      812.72     59.22 o 
  -5   9  14     1103.65     1048.92     58.97 o 
  -3   9  14     1066.82     1077.52     62.18 o 
  -1   9  14      886.81      702.12     56.41 o 
   1   9  14      395.96      268.03     44.82 o 
   3   9  14     1892.99     1918.75     68.49 o 
   5   9  14     1034.79     1183.10     69.75 o 
   7   9  14       44.48       20.18     29.79 o 
   9   9  14        0.38       32.34     31.17 o 
  11   9  14      644.06      849.18     77.37 o 
  13   9  14       41.25       85.35     54.11 o 
  15   9  14      536.60      450.57     94.34 o 
 -20  10  14      221.28      130.88     64.71 o 
 -18  10  14      393.52      283.15     52.47 o 
 -16  10  14      320.28      282.21     56.42 o 
 -14  10  14        1.60       22.39     25.63 o 
 -12  10  14      192.93      150.21     47.14 o 
 -10  10  14       55.12       37.51     28.86 o 
  -8  10  14      413.50      515.56     54.52 o 
  -6  10  14      216.55      179.02     36.40 o 
  -4  10  14      365.98      317.97     39.63 o 
  -2  10  14      507.91      514.78     47.73 o 
   0  10  14      444.16      373.68     64.14 o 
   2  10  14       16.03       -1.45     19.20 o 
   4  10  14     1154.18     1049.56     68.45 o 
   6  10  14      100.64      156.29     37.63 o 
   8  10  14        0.62       24.71     31.22 o 
  10  10  14      157.23      183.16     44.18 o 
  12  10  14       77.04      182.95     50.48 o 
  14  10  14        2.18      -30.16     51.11 o 
 -21  11  14      113.91      117.28     51.19 o 
 -19  11  14      877.55      926.70    106.45 o 
 -17  11  14     1431.67     1449.68     99.14 o 
 -15  11  14      294.29      218.77     42.80 o 
 -13  11  14        8.56       11.95     33.62 o 
 -11  11  14     1004.37     1056.25    113.73 o 
  -9  11  14       98.67       81.69     34.91 o 
  -7  11  14      133.40      144.24     35.53 o 
  -5  11  14      147.77      154.04     35.58 o 
  -3  11  14     6589.02     6927.58    141.93 o 
  -1  11  14     4454.98     4638.10    144.71 o 
   1  11  14      130.36      123.55     36.48 o 
   3  11  14      195.64      234.31     36.50 o 
   5  11  14      211.86      168.75     38.25 o 
   7  11  14     1032.38      984.03     72.73 o 
   9  11  14        3.40       15.87     33.56 o 
  11  11  14      277.04      227.80     55.59 o 
  13  11  14       66.32        8.51     45.73 o 
 -20  12  14       43.36       59.58     49.50 o 
 -18  12  14     1010.49      921.58    102.62 o 
 -16  12  14       93.56       76.59     43.89 o 
 -14  12  14      277.10      236.54     45.11 o 
 -12  12  14       55.44       35.67     37.64 o 
 -10  12  14     1254.84     1410.26     97.53 o 
  -8  12  14      179.84      155.00     37.97 o 
  -6  12  14       54.43       31.36     42.45 o 
  -4  12  14      990.30     1048.99     71.63 o 
  -2  12  14      881.16     1091.75     90.73 o 
   0  12  14      415.30      484.33     53.47 o 
   2  12  14      803.01      840.86     59.82 o 
   4  12  14       91.68      127.98     34.96 o 
   6  12  14        2.47       21.18     32.08 o 
   8  12  14      806.93      868.88     72.75 o 
  10  12  14      526.90      619.96     72.49 o 
  12  12  14      138.89      114.93     52.27 o 
 -19  13  14       81.27       33.80     48.30 o 
 -17  13  14      163.84      153.82     48.86 o 
 -15  13  14       13.71       48.36     40.18 o 
 -13  13  14      164.35      209.65     42.30 o 
 -11  13  14      799.70      795.10     64.95 o 
  -9  13  14      345.12      230.59     46.07 o 
  -7  13  14      132.09      117.41     36.10 o 
  -5  13  14       37.66       28.63     29.87 o 
  -3  13  14      869.48      861.32     68.22 o 
  -1  13  14     2850.08     2987.07    131.60 o 
   1  13  14        2.08      -12.02     28.56 o 
   3  13  14      390.51      327.72     45.99 o 
   5  13  14       47.65       27.72     30.86 o 
   7  13  14       99.16      109.36     40.35 o 
   9  13  14       12.39       29.30     39.94 o 
  11  13  14      144.41       79.68     49.76 o 
 -18  14  14       64.16      124.77     53.33 o 
 -16  14  14       12.07       19.01     39.83 o 
 -14  14  14       40.68       74.33     44.37 o 
 -12  14  14      189.79      150.65     58.07 o 
 -10  14  14      350.57      387.76     47.78 o 
  -8  14  14      450.20      551.55     45.97 o 
  -6  14  14      226.08      243.48     45.41 o 
  -4  14  14      413.50      331.77     50.40 o 
  -2  14  14      964.77      912.47     60.13 o 
   0  14  14     1608.49     1586.65     77.13 o 
   2  14  14      198.44      179.67     40.12 o 
   4  14  14      499.41      423.72     55.04 o 
   6  14  14        3.08       24.13     39.56 o 
   8  14  14       32.94      104.50     48.04 o 
  10  14  14       88.64       88.82     59.82 o 
 -17  15  14       90.69      120.85     55.02 o 
 -15  15  14       66.57       32.87     46.50 o 
 -13  15  14       31.73      -24.05     37.33 o 
 -11  15  14      698.45      763.76     75.77 o 
  -9  15  14      148.10      139.61     40.18 o 
  -7  15  14        8.11       36.40     27.77 o 
  -5  15  14      469.88      399.31     42.10 o 
  -3  15  14      789.49      706.03     56.58 o 
  -1  15  14      223.95      200.39     38.38 o 
   1  15  14       59.18      126.38     39.30 o 
   3  15  14      566.99      663.36     68.58 o 
   5  15  14        0.58       -6.98     37.64 o 
   7  15  14       47.88       32.51     47.18 o 
   9  15  14      190.84      186.39     59.01 o 
 -14  16  14        9.96        6.67     42.61 o 
 -12  16  14        1.15       24.20     38.18 o 
 -10  16  14      329.59      364.89     50.96 o 
  -8  16  14      277.60      220.53     40.16 o 
  -6  16  14      651.07      545.87     51.10 o 
  -4  16  14      467.39      637.58     55.31 o 
  -2  16  14        1.07      -17.64     43.29 o 
   0  16  14       84.39       31.11     40.35 o 
   2  16  14       76.58       81.96     40.67 o 
   4  16  14       47.84      129.18     46.04 o 
   6  16  14       43.46      -10.49     57.39 o 
   8  16  14        3.43       56.45     53.47 o 
 -13  17  14      140.12       87.15     51.10 o 
 -11  17  14        4.29       18.32     40.88 o 
  -9  17  14       87.32      104.19     40.27 o 
  -7  17  14      209.93      187.07     42.83 o 
  -5  17  14      585.15      618.09     54.60 o 
  -3  17  14      127.82       63.87     35.11 o 
  -1  17  14      303.09      240.83     57.01 o 
   1  17  14      622.46      658.39     74.35 o 
   3  17  14      455.35      618.05     70.98 o 
   5  17  14      109.04      177.97     53.33 o 
   7  17  14        1.21       19.96     51.79 o 
 -10  18  14        7.92       25.63     41.79 o 
  -8  18  14      956.45     1086.02     88.14 o 
  -6  18  14        2.67       15.87     39.48 o 
  -4  18  14       18.79       25.28     40.70 o 
  -2  18  14      572.43      752.49     81.47 o 
   0  18  14      244.62      201.56     59.89 o 
   2  18  14     1613.19     2033.80    151.06 o 
   4  18  14       29.16       -8.76     42.14 o 
  -7  19  14       85.95       31.86     45.18 o 
  -5  19  14      106.25      146.55     56.07 o 
  -3  19  14        4.27       13.39     42.98 o 
  -1  19  14        0.76       93.84     47.86 o 
   1  19  14      171.45      162.11     58.02 o 
 -23   1  15      478.05      431.95     67.46 o 
 -21   1  15       71.76      112.31     43.55 o 
 -19   1  15        1.53       53.71     34.66 o 
 -17   1  15      731.29      756.57     62.19 o 
 -15   1  15      593.82      515.11     42.67 o 
 -13   1  15     1787.78     1880.71     73.97 o 
 -11   1  15     3187.56     3452.10    116.21 o 
  -9   1  15     4947.88     5378.89    118.87 o 
  -7   1  15     5244.09     5426.17    136.50 o 
  -5   1  15     3563.39     3857.00     83.39 o 
  -3   1  15       51.82       25.29     17.90 o 
  -1   1  15       81.92       70.79     21.64 o 
   1   1  15     1333.25     1421.19     88.46 o 
   3   1  15     1446.77     1389.97     74.10 o 
   5   1  15     3716.51     3648.89    161.70 o 
   7   1  15      184.33      169.10     45.23 o 
   9   1  15       13.63        3.60     35.05 o 
  11   1  15      147.66       64.55     39.14 o 
  13   1  15      387.38      461.87     73.64 o 
  15   1  15        3.72       42.17     60.28 o 
  17   1  15       18.08        3.27     60.54 o 
 -24   2  15      158.08       62.57     48.79 o 
 -22   2  15      358.46      322.62     72.13 o 
 -20   2  15      153.88       67.31     36.90 o 
 -18   2  15      582.40      620.40     59.67 o 
 -16   2  15      378.77      234.51     37.02 o 
 -14   2  15      190.16       84.89     26.63 o 
 -12   2  15     2894.17     2872.18     97.86 o 
 -10   2  15     6948.60     7045.55    144.43 o 
  -8   2  15     1927.55     1983.66     72.09 o 
  -6   2  15     4694.28     4433.54     90.48 o 
  -4   2  15     3671.94     3901.30     77.37 o 
  -2   2  15      349.26      328.47     30.76 o 
   0   2  15      415.02      402.08     41.87 o 
   2   2  15       88.91      103.35     30.72 o 
   4   2  15      813.98      768.54     52.39 o 
   6   2  15      732.73      808.18    101.18 o 
   8   2  15     3771.60     3740.84    213.01 o 
  10   2  15        1.15      -18.74     33.83 o 
  12   2  15      220.11      166.16     67.57 o 
  14   2  15        0.04      -11.35     54.23 o 
  16   2  15        3.53      -46.73     57.03 o 
 -23   3  15       70.87      109.71     48.39 o 
 -21   3  15        0.49      -32.59     32.59 o 
 -19   3  15       64.43       71.67     33.94 o 
 -17   3  15     1363.53     1510.09     79.57 o 
 -15   3  15        0.03        5.10     21.58 o 
 -13   3  15      536.96      461.85     46.30 o 
 -11   3  15       10.98       36.95     24.54 o 
  -9   3  15     4861.25     4922.60     81.55 o 
  -7   3  15      128.12      130.81     27.80 o 
  -5   3  15     5947.80     6008.47     96.59 o 
  -3   3  15     2890.73     2918.21     72.95 o 
  -1   3  15      177.52      144.60     34.23 o 
   1   3  15        2.89       10.30     18.81 o 
   3   3  15     1471.81     1390.69    105.14 o 
   5   3  15     2135.84     2013.28     79.40 o 
   7   3  15      548.98      553.44     58.99 o 
   9   3  15     2089.94     2155.18    151.79 o 
  11   3  15      445.89      447.07     68.33 o 
  13   3  15      681.77      735.49     87.92 o 
  15   3  15        0.17        2.01     57.69 o 
  17   3  15       99.09       -3.43     56.74 o 
 -22   4  15        0.15       61.26     41.63 o 
 -20   4  15       92.86       85.14     36.71 o 
 -18   4  15        7.67       80.22     31.91 o 
 -16   4  15       68.58       55.65     27.30 o 
 -14   4  15     2652.16     2861.71    159.82 o 
 -12   4  15      121.41      132.03     29.47 o 
 -10   4  15     3521.11     3689.53     95.63 o 
  -8   4  15     3716.79     3901.91     76.88 o 
  -6   4  15        9.51        9.48     16.62 o 
  -4   4  15      199.72      225.39     23.94 o 
  -2   4  15        1.43        5.35     15.86 o 
   0   4  15       42.74       16.69     18.43 o 
   2   4  15       22.86       43.40     31.64 o 
   4   4  15     4510.42     4760.08    159.11 o 
   6   4  15     2988.09     3297.69    117.78 o 
   8   4  15      110.57       95.67     37.64 o 
  10   4  15       30.36       25.47     36.41 o 
  12   4  15       69.99       86.06     43.20 o 
  14   4  15       13.71       12.24     46.41 o 
  16   4  15      146.30      118.63     56.27 o 
 -23   5  15        6.64      -40.59     40.59 o 
 -21   5  15      352.32      185.02     48.60 o 
 -19   5  15      378.74      281.45     51.19 o 
 -17   5  15       48.17       52.12     29.66 o 
 -15   5  15      298.71      209.42     40.92 o 
 -13   5  15      159.38      205.84     38.33 o 
 -11   5  15     1189.14     1118.95     69.24 o 
  -9   5  15       27.22       23.14     21.23 o 
  -7   5  15       40.24       59.43     20.11 o 
  -5   5  15       62.25       40.33     16.72 o 
  -3   5  15     5560.99     6042.98    109.58 o 
  -1   5  15      768.97      870.48     48.81 o 
   1   5  15      375.70      256.21     47.38 o 
   3   5  15       62.78       96.18     30.85 o 
   5   5  15      984.40      940.79     83.00 o 
   7   5  15       30.40       -4.67     29.87 o 
   9   5  15      239.94      164.17     49.63 o 
  11   5  15      490.59      407.71     59.07 o 
  13   5  15       63.11      101.33     45.49 o 
  15   5  15      378.72      614.81     84.76 o 
 -22   6  15      103.87       93.80     44.89 o 
 -20   6  15       55.63       47.24     35.88 o 
 -18   6  15       48.10       74.64     32.36 o 
 -16   6  15      480.37      522.19     48.45 o 
 -14   6  15      502.06      433.41     49.65 o 
 -12   6  15      211.31      187.50     37.11 o 
 -10   6  15     1746.92     1756.40     84.31 o 
  -8   6  15      230.51      219.92     34.75 o 
  -6   6  15       16.94       16.37     18.77 o 
  -4   6  15     4569.87     4490.53    109.09 o 
  -2   6  15     3271.94     3310.13     76.95 o 
   0   6  15      276.35      304.69     36.97 o 
   2   6  15      801.32      791.06     53.83 o 
   4   6  15       13.20      -24.20     24.20 o 
   6   6  15      101.49       73.29     30.10 o 
   8   6  15      242.59      245.28     46.75 o 
  10   6  15       31.69       27.25     36.27 o 
  12   6  15      272.81      271.97     59.00 o 
  14   6  15      635.63      538.54     84.22 o 
  16   6  15      256.48       89.93     61.23 o 
 -21   7  15      989.86     1103.42     97.97 o 
 -19   7  15       20.63        2.00     33.04 o 
 -17   7  15        6.31       12.14     26.99 o 
 -15   7  15      108.14      156.83     40.22 o 
 -13   7  15      910.14      816.84     66.14 o 
 -11   7  15     1427.89     1530.10    115.30 o 
  -9   7  15      414.93      443.15     46.77 o 
  -7   7  15       44.99       29.17     21.03 o 
  -5   7  15     3124.14     3414.48     80.74 o 
  -3   7  15     1423.62     1442.71     58.57 o 
  -1   7  15      319.79      331.16     60.46 o 
   1   7  15      158.61      151.72     33.12 o 
   3   7  15     1544.49     1434.29     86.02 o 
   5   7  15      516.49      569.38     46.06 o 
   7   7  15     1936.92     1908.15    109.43 o 
   9   7  15     1246.71     1371.80     97.55 o 
  11   7  15      155.96      231.05     54.75 o 
  13   7  15     1687.83     2027.14    152.63 o 
  15   7  15        2.49       17.24     52.52 o 
 -22   8  15        2.09       50.28     45.18 o 
 -20   8  15      199.38      170.20     44.82 o 
 -18   8  15       72.12       46.60     36.52 o 
 -16   8  15       25.34       10.07     27.08 o 
 -14   8  15       94.92       64.67     33.03 o 
 -12   8  15      949.92     1063.57     77.56 o 
 -10   8  15     1608.01     1466.37     93.30 o 
  -8   8  15     4454.64     4374.94    106.37 o 
  -6   8  15     1153.25     1175.73     76.76 o 
  -4   8  15     1051.22     1132.58     67.16 o 
  -2   8  15     3082.55     2715.78    105.99 o 
   0   8  15      496.75      478.69     53.25 o 
   2   8  15      231.84      233.76     38.73 o 
   4   8  15      143.01      161.21     41.14 o 
   6   8  15      145.75       67.38     30.62 o 
   8   8  15       69.08       31.92     30.88 o 
  10   8  15       17.25        0.52     36.67 o 
  12   8  15       46.83       31.00     43.73 o 
  14   8  15      720.46      775.38     97.97 o 
 -21   9  15       95.76      120.45     48.64 o 
 -19   9  15        3.18      -23.42     36.61 o 
 -17   9  15        0.21       58.26     31.74 o 
 -15   9  15     1515.92     1445.83    102.96 o 
 -13   9  15       98.41      110.93     42.72 o 
 -11   9  15       99.81       49.90     33.41 o 
  -9   9  15      221.07      286.27     61.71 o 
  -7   9  15      931.38      841.34     56.44 o 
  -5   9  15       39.24       46.78     24.80 o 
  -3   9  15       53.18       67.24     26.05 o 
  -1   9  15     1343.96     1415.79     87.83 o 
   1   9  15       46.98       66.44     31.48 o 
   3   9  15        0.60      -19.31     26.87 o 
   5   9  15      112.23      149.33     32.07 o 
   7   9  15        2.49       27.57     30.18 o 
   9   9  15       18.50        4.58     31.55 o 
  11   9  15       61.91       32.77     44.98 o 
  13   9  15       99.23      111.47     57.27 o 
 -20  10  15       42.36       64.95     43.30 o 
 -18  10  15        0.00       43.10     37.63 o 
 -16  10  15      654.79      656.15     60.99 o 
 -14  10  15      103.99       83.29     47.04 o 
 -12  10  15      904.14      843.79     84.07 o 
 -10  10  15      524.53      479.79     59.75 o 
  -8  10  15       43.53       45.10     29.56 o 
  -6  10  15      144.47      140.62     34.43 o 
  -4  10  15     1249.74     1136.78     82.02 o 
  -2  10  15     2234.40     2278.54    102.07 o 
   0  10  15       17.53       -6.86     26.62 o 
   2  10  15      266.96      163.36     37.10 o 
   4  10  15       28.71       93.48     40.26 o 
   6  10  15      239.41      208.86     40.13 o 
   8  10  15      264.51      267.60     48.02 o 
  10  10  15      226.95      349.39     54.35 o 
  12  10  15        0.16      -46.34     46.34 o 
  14  10  15      133.15      225.32     70.29 o 
 -19  11  15      499.22      518.58     66.27 o 
 -17  11  15       57.09       84.58     39.27 o 
 -15  11  15       62.45       62.24     36.62 o 
 -13  11  15      439.69      366.41     75.94 o 
 -11  11  15      403.17      510.50     67.92 o 
  -9  11  15       86.40       90.25     35.45 o 
  -7  11  15     1330.87     1396.73     81.71 o 
  -5  11  15     1859.37     2154.36    101.53 o 
  -3  11  15      280.25      373.35     48.91 o 
  -1  11  15     2344.15     2557.51    111.09 o 
   1  11  15     3494.64     3448.67    129.37 o 
   3  11  15      187.26      154.97     42.25 o 
   5  11  15     1284.31     1186.09     72.89 o 
   7  11  15      587.01      525.90     57.23 o 
   9  11  15      238.54      230.38     47.43 o 
  11  11  15      106.58       80.80     48.14 o 
  13  11  15       14.07      -46.51     51.12 o 
 -18  12  15     1030.45     1121.26    104.53 o 
 -16  12  15      368.78      408.33     87.63 o 
 -14  12  15       81.52       89.35     46.98 o 
 -12  12  15      489.93      465.61     70.99 o 
 -10  12  15     1572.42     1600.12    105.98 o 
  -8  12  15        1.77       34.20     32.99 o 
  -6  12  15     1873.70     2244.02    103.38 o 
  -4  12  15     1717.09     1897.09    103.36 o 
  -2  12  15      383.77      460.47     58.13 o 
   0  12  15       52.07       65.35     32.74 o 
   2  12  15      754.87      786.54     72.35 o 
   4  12  15      244.27      328.67     52.06 o 
   6  12  15       60.88      -18.18     31.92 o 
   8  12  15      321.58      285.05     50.67 o 
  10  12  15      316.37      310.63     53.19 o 
  12  12  15      236.26      288.07     63.91 o 
 -17  13  15        5.91       24.30     37.87 o 
 -15  13  15        0.21       17.34     34.23 o 
 -13  13  15     1263.41     1481.57    130.57 o 
 -11  13  15      452.60      585.95     78.21 o 
  -9  13  15      240.07      256.87     50.03 o 
  -7  13  15      141.55      118.76     37.35 o 
  -5  13  15      227.63      176.72     40.50 o 
  -3  13  15      104.28       74.35     39.37 o 
  -1  13  15       10.17       23.47     34.80 o 
   1  13  15       25.67       44.84     39.83 o 
   3  13  15        4.65       10.47     28.91 o 
   5  13  15        5.62      -15.67     31.56 o 
   7  13  15       10.63       27.71     38.10 o 
   9  13  15       16.21       19.78     41.41 o 
  11  13  15       33.81      103.88     53.87 o 
 -16  14  15        2.90       53.24     40.50 o 
 -14  14  15      120.14      129.88     41.55 o 
 -12  14  15     1380.39     1645.85    140.72 o 
 -10  14  15      430.40      312.43     52.01 o 
  -8  14  15      525.13      594.15     62.60 o 
  -6  14  15       19.00       39.67     35.58 o 
  -4  14  15      152.23       94.06     40.84 o 
  -2  14  15      234.50      225.09     48.96 o 
   0  14  15      306.54      283.58     66.23 o 
   2  14  15       57.80       94.87     34.64 o 
   4  14  15      327.94      226.57     43.30 o 
   6  14  15       46.73       37.66     40.05 o 
   8  14  15      550.70      473.34     66.83 o 
  10  14  15       11.53      -18.21     51.40 o 
 -15  15  15      149.13      124.24     46.61 o 
 -13  15  15       43.95       34.05     55.96 o 
 -11  15  15       50.93        6.29     46.96 o 
  -9  15  15      249.09      204.49     49.22 o 
  -7  15  15        6.30       36.67     36.73 o 
  -5  15  15      462.44      478.29     58.39 o 
  -3  15  15      687.34      842.96    177.25 o 
  -1  15  15      693.56      605.00     70.64 o 
   1  15  15       25.70       31.06     32.26 o 
   3  15  15        0.33        6.29     33.78 o 
   5  15  15       10.88        0.24     38.04 o 
   7  15  15       54.43       62.84     48.53 o 
   9  15  15       47.94       44.91     54.57 o 
 -14  16  15      229.96      302.86     68.84 o 
 -12  16  15      116.06       88.11     55.73 o 
 -10  16  15        0.04       30.29     45.40 o 
  -8  16  15      957.91      884.88     81.76 o 
  -6  16  15      894.07     1010.66     80.61 o 
  -4  16  15      230.68      197.89     51.25 o 
  -2  16  15       38.03       46.83     41.64 o 
   0  16  15      321.32      250.91     44.03 o 
   2  16  15       41.87       41.91     35.16 o 
   4  16  15       41.26       71.01     41.93 o 
   6  16  15       35.16       23.21     47.04 o 
 -11  17  15       12.92      -12.67     55.35 o 
  -9  17  15        4.40       43.70     47.64 o 
  -7  17  15      222.00      261.40     66.63 o 
  -5  17  15      161.46      153.11     57.78 o 
  -3  17  15        4.96        8.19     46.27 o 
  -1  17  15      661.46      624.00     67.43 o 
   1  17  15      835.97      778.31     77.40 o 
   3  17  15        0.77       54.79     42.39 o 
   5  17  15        0.58      -27.98     43.88 o 
  -8  18  15       65.94      178.83     68.74 o 
  -6  18  15        6.28       34.64     56.78 o 
  -4  18  15       22.83       34.05     52.98 o 
  -2  18  15      105.74      166.16     47.43 o 
   0  18  15       24.61       28.49     36.34 o 
   2  18  15      203.35      130.73     48.32 o 
 -22   0  16      826.47      890.70    116.38 o 
 -20   0  16      245.04      137.79     63.24 o 
 -18   0  16      136.29      116.85     49.08 o 
 -16   0  16      533.70      467.72     61.81 o 
 -14   0  16      320.86      285.39     48.71 o 
 -12   0  16     3663.75     3578.85    180.64 o 
 -10   0  16      241.72      285.69     53.29 o 
  -8   0  16      612.22      575.71     57.03 o 
  -6   0  16       22.29       -0.04     25.81 o 
  -4   0  16     1474.61     1565.83     80.04 o 
  -2   0  16     4673.43     4812.31    115.59 o 
   0   0  16     2049.65     2159.16    137.05 o 
   2   0  16      654.15      862.25    126.77 o 
   4   0  16     8449.35     8207.00    222.26 o 
   6   0  16      140.17      167.23    116.27 o 
   8   0  16      357.33      429.82     94.23 o 
  10   0  16      542.19      460.15    125.41 o 
  12   0  16     1085.11     1018.34    139.06 o 
  14   0  16      172.57      134.88    101.85 o 
  16   0  16       16.94       76.50     92.82 o 
 -23   1  16       27.34       28.58     43.35 o 
 -21   1  16       54.60       46.18     39.37 o 
 -19   1  16        0.60       -2.21     30.03 o 
 -17   1  16      169.35      159.43     33.41 o 
 -15   1  16      125.76       57.67     29.32 o 
 -13   1  16     2414.72     2287.96    104.92 o 
 -11   1  16      142.22      104.63     30.65 o 
  -9   1  16      294.22      204.08     35.97 o 
  -7   1  16     1511.06     1463.39     64.10 o 
  -5   1  16     5861.15     5908.82     98.31 o 
  -3   1  16        1.86       -7.83     17.64 o 
  -1   1  16      420.58      292.21     34.50 o 
   1   1  16      846.31      620.62     66.41 o 
   3   1  16      234.94      236.07     38.11 o 
   5   1  16     5341.55     5655.03    144.44 o 
   7   1  16        0.60       54.95     40.58 o 
   9   1  16       69.89       83.55     43.73 o 
  11   1  16      303.17      236.30     55.11 o 
  13   1  16        0.01      -27.19     64.84 o 
  15   1  16      184.77      165.24     76.82 o 
 -22   2  16       37.11      -19.77     37.24 o 
 -20   2  16       37.11       58.78     35.98 o 
 -18   2  16       27.52       47.91     35.90 o 
 -16   2  16      485.31      436.77     56.55 o 
 -14   2  16      558.32      575.63     49.04 o 
 -12   2  16     1273.53     1333.76     67.63 o 
 -10   2  16      283.55      315.88     43.32 o 
  -8   2  16      555.25      534.73     41.68 o 
  -6   2  16        4.70       11.22     21.03 o 
  -4   2  16     1917.08     1961.99     65.28 o 
  -2   2  16      137.71       87.19     27.51 o 
   0   2  16       14.88       61.79     30.23 o 
   2   2  16     1005.91     1048.43     64.99 o 
   4   2  16        5.84       15.79     40.33 o 
   6   2  16     1148.27     1124.99     85.35 o 
   8   2  16        8.21      -17.21     33.55 o 
  10   2  16       59.26       31.01     32.77 o 
  12   2  16      103.43       93.34     50.55 o 
  14   2  16        1.47       -7.59     57.87 o 
  16   2  16       21.99      -27.63     62.44 o 
 -23   3  16      249.61      292.28     60.96 o 
 -21   3  16        0.54        2.54     35.08 o 
 -19   3  16      108.82       54.50     32.55 o 
 -17   3  16     1377.50     1532.33     95.72 o 
 -15   3  16       22.09       20.35     30.83 o 
 -13   3  16        7.35       43.64     24.74 o 
 -11   3  16      109.22       57.66     20.45 o 
  -9   3  16     1748.56     1761.37     87.38 o 
  -7   3  16       83.81       50.13     24.19 o 
  -5   3  16       71.22       31.36     20.23 o 
  -3   3  16       42.81       65.08     21.55 o 
  -1   3  16      782.00      759.05     50.88 o 
   1   3  16     3272.49     3564.79    100.42 o 
   3   3  16       76.78       78.07     38.23 o 
   5   3  16     5937.64     6260.31    136.11 o 
   7   3  16     1486.85     1577.06    138.76 o 
   9   3  16       18.73       46.48     37.82 o 
  11   3  16       28.60       29.35     38.35 o 
  13   3  16      660.95      577.37     80.43 o 
  15   3  16       14.60      -48.09     48.09 o 
 -22   4  16      149.63      123.65     48.59 o 
 -20   4  16        8.42        9.13     31.56 o 
 -18   4  16      329.79      294.68     53.72 o 
 -16   4  16        2.08        8.68     31.14 o 
 -14   4  16      193.52      149.82     36.21 o 
 -12   4  16     2397.65     2733.27    129.03 o 
 -10   4  16      156.90      151.76     34.76 o 
  -8   4  16     1568.87     1573.70     54.97 o 
  -6   4  16        1.67       -9.38     18.03 o 
  -4   4  16      265.63      345.41     33.46 o 
  -2   4  16     1352.81     1230.46     64.01 o 
   0   4  16     2749.75     2922.82     95.49 o 
   2   4  16      335.78      244.72     44.16 o 
   4   4  16      809.63      741.48    101.91 o 
   6   4  16      451.71      390.39     51.23 o 
   8   4  16      278.12      122.19     44.07 o 
  10   4  16      194.39      204.43     51.00 o 
  12   4  16        2.91       41.31     45.39 o 
  14   4  16      177.28      155.69     55.45 o 
 -21   5  16      242.39      194.15     52.03 o 
 -19   5  16       21.91       32.85     31.20 o 
 -17   5  16      200.98      168.14     45.21 o 
 -15   5  16        4.27       -3.83     31.03 o 
 -13   5  16      235.59      200.79     38.77 o 
 -11   5  16       67.32       73.06     30.93 o 
  -9   5  16      113.59       76.25     25.16 o 
  -7   5  16     3213.32     3420.70    114.71 o 
  -5   5  16     5829.56     5712.28     90.48 o 
  -3   5  16      345.96      298.39     29.10 o 
  -1   5  16      333.66      246.21     30.94 o 
   1   5  16      170.59      145.93     32.41 o 
   3   5  16      277.95      269.12     77.44 o 
   5   5  16        9.51       33.82     35.63 o 
   7   5  16      368.75      394.71     53.45 o 
   9   5  16      217.65      268.70     48.76 o 
  11   5  16       33.98       52.30     39.99 o 
  13   5  16       19.14       39.11     45.74 o 
  15   5  16      400.89      312.36     71.26 o 
 -22   6  16       78.72       70.85     41.95 o 
 -20   6  16       78.38       48.94     36.44 o 
 -18   6  16      110.55      156.93     35.03 o 
 -16   6  16       32.00       54.81     33.84 o 
 -14   6  16        5.23       14.52     29.46 o 
 -12   6  16      106.44      136.77     33.93 o 
 -10   6  16       62.93       76.58     27.51 o 
  -8   6  16      295.10      310.31     33.36 o 
  -6   6  16      175.85      162.60     24.27 o 
  -4   6  16      769.00      803.06     44.90 o 
  -2   6  16       59.67       25.26     21.46 o 
   0   6  16        1.05       11.67     23.35 o 
   2   6  16      790.60      646.25     57.49 o 
   4   6  16     1423.61     1331.30     78.20 o 
   6   6  16      112.84       85.91     29.80 o 
   8   6  16      761.24      740.17     71.65 o 
  10   6  16      488.75      499.10     66.52 o 
  12   6  16       20.90       21.62     47.02 o 
  14   6  16      216.85      375.23     76.51 o 
 -21   7  16      140.40      150.75     45.19 o 
 -19   7  16        1.55      -30.41     30.41 o 
 -17   7  16       60.50       18.96     36.45 o 
 -15   7  16     1890.95     1878.79    125.03 o 
 -13   7  16      228.12      205.32     40.35 o 
 -11   7  16      806.57      771.08     61.70 o 
  -9   7  16      762.46      738.57     53.16 o 
  -7   7  16      303.31      247.92     31.24 o 
  -5   7  16        1.23        4.14     19.79 o 
  -3   7  16      911.90      862.15     73.81 o 
  -1   7  16       87.69       60.49     30.11 o 
   1   7  16       61.30       55.75     29.37 o 
   3   7  16        1.33       -8.63     29.90 o 
   5   7  16       33.40       32.16     32.43 o 
   7   7  16       41.23       48.82     31.04 o 
   9   7  16      904.36     1005.59    136.30 o 
  11   7  16      106.85       80.87     46.48 o 
  13   7  16      503.35      458.75     90.38 o 
 -20   8  16      112.28       46.72     38.49 o 
 -18   8  16     1104.44     1109.90    105.32 o 
 -16   8  16      291.43      304.03     57.48 o 
 -14   8  16      157.31      166.59     46.97 o 
 -12   8  16      342.65      266.65     81.88 o 
 -10   8  16      115.67      114.91     36.24 o 
  -8   8  16     2206.93     2474.97     91.08 o 
  -6   8  16      402.99      373.82     40.55 o 
  -4   8  16      368.42      288.64     38.46 o 
  -2   8  16     2315.87     2562.83     98.24 o 
   0   8  16     1292.95     1346.19    104.77 o 
   2   8  16       10.45       11.47     32.01 o 
   4   8  16      106.06       80.35     37.17 o 
   6   8  16      312.82      260.84     49.55 o 
   8   8  16      137.45      115.92     41.17 o 
  10   8  16      536.14      615.08     74.25 o 
  12   8  16      307.84      346.10     71.48 o 
  14   8  16      414.25      414.73     91.45 o 
 -21   9  16      597.31      744.29     76.19 o 
 -19   9  16        0.17      -11.10     33.55 o 
 -17   9  16       10.83       -6.75     41.29 o 
 -15   9  16        1.59       25.75     36.81 o 
 -13   9  16       77.56       88.07     41.35 o 
 -11   9  16      101.48       98.49     36.03 o 
  -9   9  16     1819.29     1832.97     98.39 o 
  -7   9  16      308.38      250.68     38.55 o 
  -5   9  16      781.43      700.33     54.30 o 
  -3   9  16       58.54       31.45     28.45 o 
  -1   9  16        4.25       10.41     26.98 o 
   1   9  16       69.75       78.37     32.44 o 
   3   9  16      628.82      544.06     78.67 o 
   5   9  16       66.52       77.66     47.55 o 
   7   9  16      106.97       56.70     32.84 o 
   9   9  16      149.30       85.10     38.99 o 
  11   9  16      323.19      322.39     68.37 o 
  13   9  16      451.94      451.39     82.26 o 
 -20  10  16        1.78      -29.85     37.07 o 
 -18  10  16      117.37       35.19     50.25 o 
 -16  10  16      270.57      228.59     60.61 o 
 -14  10  16      431.70      472.42     65.58 o 
 -12  10  16      162.93      172.76     42.40 o 
 -10  10  16        1.47       27.75     37.21 o 
  -8  10  16       63.55       75.39     31.04 o 
  -6  10  16        3.60       30.26     24.99 o 
  -4  10  16      344.43      314.65     45.23 o 
  -2  10  16     1806.29     1909.23    106.02 o 
   0  10  16        4.34       18.55     28.84 o 
   2  10  16      309.82      280.87     49.92 o 
   4  10  16      215.81      133.72     42.21 o 
   6  10  16      834.82      869.09     62.18 o 
   8  10  16       45.49       39.95     33.89 o 
  10  10  16       37.62       91.98     41.24 o 
  12  10  16      298.18      341.67     72.86 o 
 -19  11  16       87.18      115.68     44.97 o 
 -17  11  16      504.07      543.89     83.19 o 
 -15  11  16       93.06      106.63     51.95 o 
 -13  11  16      118.03      106.83     44.78 o 
 -11  11  16     1212.91     1236.44    180.35 o 
  -9  11  16      153.78      158.16     42.72 o 
  -7  11  16      311.33      312.71     47.66 o 
  -5  11  16      131.67      156.75     38.59 o 
  -3  11  16       51.94       45.75     33.91 o 
  -1  11  16     1373.95     1557.35     89.48 o 
   1  11  16     2548.76     2746.25    186.48 o 
   3  11  16      556.45      443.42     83.68 o 
   5  11  16     1225.16     1265.27    103.02 o 
   7  11  16        0.06       14.74     30.34 o 
   9  11  16      236.52      218.76     46.96 o 
  11  11  16       34.62       14.73     42.36 o 
 -18  12  16        6.54       47.31     60.68 o 
 -16  12  16       67.47       30.12     50.35 o 
 -14  12  16      630.16      610.68     81.63 o 
 -12  12  16       79.89       72.34     47.45 o 
 -10  12  16     1588.80     1660.01    117.47 o 
  -8  12  16      229.34      188.81     41.09 o 
  -6  12  16     1045.52     1076.90     76.06 o 
  -4  12  16        1.39       12.86     33.45 o 
  -2  12  16      240.63      228.37     44.23 o 
   0  12  16      650.94      706.32     88.32 o 
   2  12  16      689.04      614.14     67.85 o 
   4  12  16       16.59       44.42     41.76 o 
   6  12  16      186.65       99.06     36.66 o 
   8  12  16       31.06       25.13     38.98 o 
  10  12  16        0.00      -10.38     43.45 o 
 -17  13  16      340.87      476.72     82.50 o 
 -15  13  16      286.99      175.23     60.75 o 
 -13  13  16       52.54      144.02     62.16 o 
 -11  13  16      202.95      224.52     68.99 o 
  -9  13  16      106.32       92.87     41.52 o 
  -7  13  16      863.42      916.96     73.03 o 
  -5  13  16       85.21       18.46     36.36 o 
  -3  13  16        0.01        5.02     36.41 o 
  -1  13  16      719.20      680.34     76.80 o 
   1  13  16     1012.98     1017.70     83.93 o 
   3  13  16      230.82      131.82     52.99 o 
   5  13  16       11.74      -17.26     30.89 o 
   7  13  16      192.46      143.05     57.91 o 
   9  13  16        0.87       46.38     44.09 o 
 -16  14  16      312.52      406.41    108.69 o 
 -14  14  16      658.77      590.03     96.49 o 
 -12  14  16       31.36       57.54     54.85 o 
 -10  14  16       55.83       60.29     43.06 o 
  -8  14  16      243.43      185.46     47.75 o 
  -6  14  16      209.84      227.60     46.42 o 
  -4  14  16      305.47      324.55     55.68 o 
  -2  14  16      868.68      799.46     75.48 o 
   0  14  16      358.91      286.34     59.48 o 
   2  14  16      366.84      281.86     57.56 o 
   4  14  16      172.38      263.85     71.95 o 
   6  14  16      483.00      441.51     59.89 o 
   8  14  16      404.35      426.68     63.25 o 
 -15  15  16       92.96      192.73    151.79 o 
 -13  15  16      132.60       59.02     72.09 o 
 -11  15  16      695.35      672.80    106.53 o 
  -9  15  16     1508.17     1691.75    115.73 o 
  -7  15  16      144.62      147.59     47.98 o 
  -5  15  16       81.26       26.80     42.29 o 
  -3  15  16      331.33      374.45     59.36 o 
  -1  15  16      276.46      231.77     57.28 o 
   1  15  16      366.73      271.85     66.37 o 
   3  15  16       10.02       32.12     55.10 o 
   5  15  16      300.59      359.39     58.73 o 
   7  15  16      144.70       52.93     47.92 o 
 -12  16  16        8.18       46.56     60.73 o 
 -10  16  16       26.48       67.61     48.83 o 
  -8  16  16        4.38       38.14     42.33 o 
  -6  16  16        0.06       50.58     47.08 o 
  -4  16  16       50.05       53.20     47.48 o 
  -2  16  16       19.27       28.72     45.75 o 
   0  16  16      980.75     1106.86    141.60 o 
   2  16  16      327.27      294.48     71.60 o 
   4  16  16        0.55      -44.03     50.24 o 
  -9  17  16      466.76      461.77     73.45 o 
  -7  17  16      202.32      168.76     57.30 o 
  -5  17  16       22.81       20.19     44.69 o 
  -3  17  16      236.94      169.73     56.57 o 
  -1  17  16       84.35      161.50     64.82 o 
   1  17  16       19.16       53.73     52.18 o 
   3  17  16      161.22      111.13     72.20 o 
  -6  18  16        0.01      -17.87     55.21 o 
  -4  18  16      875.60      754.14     89.18 o 
  -2  18  16      105.10      105.10     64.64 o 
 -23   1  17        9.69      160.33     92.52 o 
 -21   1  17       61.71       31.90     38.52 o 
 -19   1  17      412.09      414.98     49.94 o 
 -17   1  17     1480.50     1405.89     91.56 o 
 -15   1  17     2027.89     1975.92    119.75 o 
 -13   1  17      445.56      632.81     58.26 o 
 -11   1  17     3857.35     4092.35    121.28 o 
  -9   1  17       35.62       11.89     25.78 o 
  -7   1  17      222.66      184.87     31.16 o 
  -5   1  17      612.50      666.21     54.43 o 
  -3   1  17      170.09       90.77     24.10 o 
  -1   1  17      135.26      139.36     35.16 o 
   1   1  17      868.75      917.66     70.34 o 
   3   1  17      151.42      157.91    101.10 o 
   5   1  17      640.33      860.08     60.73 o 
   7   1  17       36.52       50.70     37.52 o 
   9   1  17       47.64       15.97     41.90 o 
  11   1  17      156.44      228.01     61.15 o 
  13   1  17      223.16      299.35     85.22 o 
  15   1  17     1377.25     1551.79    166.65 o 
 -22   2  17        0.82       16.96     40.95 o 
 -20   2  17     1419.27     1584.84     90.56 o 
 -18   2  17      705.45      618.89     52.55 o 
 -16   2  17      835.98      912.15     68.95 o 
 -14   2  17      177.77      250.01     45.65 o 
 -12   2  17      151.68       87.45     34.84 o 
 -10   2  17     2028.76     2241.29     95.99 o 
  -8   2  17       30.89       64.14     24.29 o 
  -6   2  17      471.75      404.58     35.59 o 
  -4   2  17       91.05      112.80     26.94 o 
  -2   2  17       85.91       53.61     24.83 o 
   0   2  17      237.42      204.64     41.73 o 
   2   2  17      667.12      513.60     86.11 o 
   4   2  17      157.86      176.77     66.76 o 
   6   2  17       52.60       58.54     31.36 o 
   8   2  17      879.62      869.35    141.61 o 
  10   2  17      572.72      652.24     99.55 o 
  12   2  17      567.15      520.95     96.83 o 
  14   2  17      311.61      287.24     84.74 o 
 -21   3  17       83.32      113.68     41.93 o 
 -19   3  17      370.51      420.32     60.90 o 
 -17   3  17        5.43       18.79     33.77 o 
 -15   3  17       11.77      -17.04     28.93 o 
 -13   3  17      159.92      164.90     31.27 o 
 -11   3  17      153.67       83.51     34.83 o 
  -9   3  17      786.89      875.84     72.27 o 
  -7   3  17       19.77       58.53     24.31 o 
  -5   3  17      434.45      471.94     39.31 o 
  -3   3  17       72.89       60.16     26.24 o 
  -1   3  17     1427.51     1397.79     81.94 o 
   1   3  17      470.59      602.39     65.81 o 
   3   3  17      194.91      109.27     45.80 o 
   5   3  17     1132.78      836.28     93.89 o 
   7   3  17      231.64      199.41     44.18 o 
   9   3  17      211.48       96.19     59.02 o 
  11   3  17        0.00        5.92     42.53 o 
  13   3  17       40.18       46.30     52.35 o 
  15   3  17       40.58      106.59    101.31 o 
 -22   4  17      374.06      392.11     61.00 o 
 -20   4  17       73.53       62.99     33.93 o 
 -18   4  17       10.20       54.63     37.53 o 
 -16   4  17      306.39      235.64     47.89 o 
 -14   4  17      900.89      899.62     72.84 o 
 -12   4  17      464.51      421.31     45.20 o 
 -10   4  17       11.62       31.62     29.27 o 
  -8   4  17      520.98      531.30     44.08 o 
  -6   4  17     2042.53     2285.87     76.91 o 
  -4   4  17       50.59       20.48     22.66 o 
  -2   4  17       59.32       36.51     22.81 o 
   0   4  17       85.76      115.17     26.23 o 
   2   4  17      214.54      191.05     49.00 o 
   4   4  17       17.90       46.51     43.18 o 
   6   4  17      806.27      889.40     91.64 o 
   8   4  17       93.71       24.81     35.08 o 
  10   4  17      292.74      324.12     58.02 o 
  12   4  17      543.82      538.74     77.15 o 
  14   4  17       81.66      105.75     53.63 o 
 -21   5  17       11.12       26.26     37.17 o 
 -19   5  17      561.79      593.58     73.60 o 
 -17   5  17      388.61      273.56     60.62 o 
 -15   5  17      333.00      265.52     75.67 o 
 -13   5  17       22.41       18.49     29.77 o 
 -11   5  17       52.08       23.42     26.93 o 
  -9   5  17       41.65        9.46     24.12 o 
  -7   5  17      933.71     1004.94     47.14 o 
  -5   5  17       68.66       70.63     19.29 o 
  -3   5  17       37.06       20.41     18.70 o 
  -1   5  17       17.09       27.33     22.96 o 
   1   5  17        4.77       31.20     35.06 o 
   3   5  17      218.57      146.62     47.54 o 
   5   5  17       87.08       54.42     38.51 o 
   7   5  17        4.35       27.20     31.32 o 
   9   5  17       38.09       30.78     36.07 o 
  11   5  17       15.17       -4.48     44.60 o 
  13   5  17       41.92       28.93     48.20 o 
 -20   6  17      175.70      150.56     53.59 o 
 -18   6  17      271.68      253.95     62.28 o 
 -16   6  17        4.24       34.81     35.10 o 
 -14   6  17      479.02      338.40     49.18 o 
 -12   6  17      411.89      419.69     53.32 o 
 -10   6  17      389.30      335.58     43.60 o 
  -8   6  17        6.87       -3.64     21.27 o 
  -6   6  17      104.95      138.89     24.84 o 
  -4   6  17      985.20      919.17     50.33 o 
  -2   6  17        0.28        2.53     18.81 o 
   0   6  17       97.89      116.79     32.16 o 
   2   6  17      984.86     1040.81     75.80 o 
   4   6  17      161.45      153.11     50.61 o 
   6   6  17      333.34      188.88     51.72 o 
   8   6  17      363.92      497.73     59.71 o 
  10   6  17       80.58       93.97     45.05 o 
  12   6  17        0.01       27.12     47.33 o 
  14   6  17       93.42      156.61     60.53 o 
 -21   7  17       54.37        2.26     37.13 o 
 -19   7  17        0.10       -9.27     40.43 o 
 -17   7  17       77.50       78.90     40.34 o 
 -15   7  17       74.22       85.98     39.98 o 
 -13   7  17      493.84      584.37     60.39 o 
 -11   7  17      240.89      279.43     45.71 o 
  -9   7  17      349.43      340.39     44.28 o 
  -7   7  17       66.65       80.32     25.23 o 
  -5   7  17       84.97       81.81     33.31 o 
  -3   7  17        9.92       -5.89     23.00 o 
  -1   7  17      962.71      892.66     63.69 o 
   1   7  17      970.21      877.78     70.20 o 
   3   7  17        8.69      -30.37     30.37 o 
   5   7  17       54.39       88.80     44.66 o 
   7   7  17      213.66      147.12     53.67 o 
   9   7  17       67.18       51.50     38.22 o 
  11   7  17      129.17       16.01     48.20 o 
  13   7  17      457.67      688.42     94.66 o 
 -20   8  17      301.08      285.09     70.77 o 
 -18   8  17      208.71      125.97     52.65 o 
 -16   8  17      274.17      307.58     63.54 o 
 -14   8  17      113.89      145.40     43.63 o 
 -12   8  17       13.49      100.49     37.28 o 
 -10   8  17      507.32      541.42     68.01 o 
  -8   8  17        4.91       28.09     24.51 o 
  -6   8  17     1078.48     1134.90     67.46 o 
  -4   8  17       50.61       69.19     30.19 o 
  -2   8  17       42.65       23.81     29.19 o 
   0   8  17      949.27      762.13     81.45 o 
   2   8  17      860.17      804.78    108.53 o 
   4   8  17       14.02       19.36     31.95 o 
   6   8  17      356.51      263.68     50.75 o 
   8   8  17       20.08       16.22     31.71 o 
  10   8  17        2.22       45.27     46.12 o 
  12   8  17      357.38      352.70     69.10 o 
 -19   9  17      122.18       94.90     55.54 o 
 -17   9  17       12.07        1.12     45.37 o 
 -15   9  17      303.21      251.86     55.18 o 
 -13   9  17      165.45      156.17     46.06 o 
 -11   9  17      164.23      139.35     40.63 o 
  -9   9  17      256.02      327.89     58.57 o 
  -7   9  17      232.88      333.08     42.40 o 
  -5   9  17      494.41      440.79     46.11 o 
  -3   9  17      266.75      209.81     48.94 o 
  -1   9  17      459.05      470.62     53.25 o 
   1   9  17        7.71        5.06     33.15 o 
   3   9  17      349.41      391.16     56.54 o 
   5   9  17       63.62       62.57     39.10 o 
   7   9  17        5.51      -35.51     35.51 o 
   9   9  17       56.16       32.28     40.01 o 
  11   9  17      125.98       97.26     70.04 o 
 -18  10  17       86.66       68.24     53.26 o 
 -16  10  17       46.91       45.30     49.98 o 
 -14  10  17       27.01       58.11     38.53 o 
 -12  10  17      392.25      384.76     60.66 o 
 -10  10  17      922.43      904.88     89.19 o 
  -8  10  17      186.59      176.41     42.11 o 
  -6  10  17      864.08      923.16     63.67 o 
  -4  10  17       10.76       51.36     31.73 o 
  -2  10  17      189.14      219.75     41.62 o 
   0  10  17     1767.20     1805.60    219.77 o 
   2  10  17     2332.50     2479.10    132.55 o 
   4  10  17       49.04        8.31     39.31 o 
   6  10  17       10.97       13.46     37.43 o 
   8  10  17      263.88      290.58     49.06 o 
  10  10  17      293.14      399.85     76.22 o 
 -17  11  17       50.72      107.44     58.66 o 
 -15  11  17      176.52      249.63     63.83 o 
 -13  11  17        8.84      -30.39     41.13 o 
 -11  11  17        8.72       26.09     42.67 o 
  -9  11  17      516.96      511.65     60.01 o 
  -7  11  17        3.58       20.76     29.59 o 
  -5  11  17       21.31       23.11     33.56 o 
  -3  11  17      363.80      343.11     48.25 o 
  -1  11  17        9.35       -4.01     30.16 o 
   1  11  17     2779.70     2620.78    198.40 o 
   3  11  17      210.22      257.23     56.14 o 
   5  11  17        0.22       -6.18     39.83 o 
   7  11  17        0.92      -25.09     48.20 o 
   9  11  17      259.81      271.91     54.38 o 
 -16  12  17       10.23      -28.59     47.50 o 
 -14  12  17      198.40      151.07     60.80 o 
 -12  12  17        5.55       62.28     54.62 o 
 -10  12  17      461.80      393.94     62.87 o 
  -8  12  17     1694.53     2009.50    138.31 o 
  -6  12  17      193.39      118.45     42.38 o 
  -4  12  17       32.78       16.29     33.37 o 
  -2  12  17        2.78       53.40     35.24 o 
   0  12  17     1902.83     2007.86    107.39 o 
   2  12  17        3.48        2.02     38.22 o 
   4  12  17       10.33      -10.27     47.46 o 
   6  12  17      590.26      704.56     91.63 o 
   8  12  17       13.73       -3.58     42.36 o 
 -15  13  17      227.04      388.01     80.74 o 
 -13  13  17      214.03      152.67     68.95 o 
 -11  13  17       23.31       26.55     46.27 o 
  -9  13  17       55.66       37.14     41.38 o 
  -7  13  17       22.79       29.79     36.42 o 
  -5  13  17      439.69      282.80     53.28 o 
  -3  13  17       35.69       97.51     39.71 o 
  -1  13  17        5.94       50.34     39.92 o 
   1  13  17       12.33       63.29     41.98 o 
   3  13  17       87.64      147.91     52.82 o 
   5  13  17       75.43       20.95     53.31 o 
   7  13  17        0.10       -8.70     46.14 o 
 -14  14  17     1159.70     1222.81    134.97 o 
 -12  14  17       10.41        0.08     48.26 o 
 -10  14  17      532.63      517.21     78.99 o 
  -8  14  17      993.09     1001.72     90.32 o 
  -6  14  17      247.83      117.45     46.01 o 
  -4  14  17       79.24      119.18     41.59 o 
  -2  14  17      115.62       75.11     44.34 o 
   0  14  17      760.77      709.50     83.54 o 
   2  14  17       34.92       10.29     53.99 o 
   4  14  17       13.47      -51.64     54.29 o 
   6  14  17      320.90      385.40     79.54 o 
 -13  15  17        3.74       -2.69     51.84 o 
 -11  15  17      782.86      868.06    100.52 o 
  -9  15  17     1311.99     1294.59    104.00 o 
  -7  15  17      654.15      776.09     86.22 o 
  -5  15  17        2.32      -38.86     38.86 o 
  -3  15  17       41.38       25.22     40.50 o 
  -1  15  17       55.73      111.93     56.61 o 
   1  15  17       90.26       79.16     57.11 o 
   3  15  17        3.38      -28.08     84.24 o 
   5  15  17      274.58      340.98     84.12 o 
 -10  16  17       63.61      156.81     62.61 o 
  -8  16  17       66.27      130.14     60.18 o 
  -6  16  17       25.00      126.85     54.69 o 
  -4  16  17      116.28       99.76     53.31 o 
  -2  16  17      652.05      689.06     85.29 o 
   0  16  17      269.92      281.52     70.63 o 
   2  16  17        3.75      -18.53     59.25 o 
  -7  17  17      106.44      152.28     61.35 o 
  -5  17  17        0.13       66.55     53.14 o 
  -3  17  17      279.64      305.63     68.10 o 
  -1  17  17      497.89      358.40     77.12 o 
 -22   0  18      408.05      208.16     73.14 o 
 -20   0  18       42.94       27.04     57.98 o 
 -18   0  18      129.99      247.62    178.18 o 
 -16   0  18     1863.88     2088.62    225.68 o 
 -14   0  18     3663.53     3052.32    183.96 o 
 -12   0  18     1606.83     1558.20    129.67 o 
 -10   0  18      129.46      210.63     58.02 o 
  -8   0  18     2960.50     3064.01    170.68 o 
  -6   0  18        6.99      -19.25     31.19 o 
  -4   0  18      887.29      985.38     85.71 o 
  -2   0  18      100.79       61.57     40.39 o 
   0   0  18       58.58       99.51     49.24 o 
   2   0  18       42.25       26.84     56.75 o 
   4   0  18     1397.53     1708.64    197.63 o 
   6   0  18     1257.75     1237.81    124.88 o 
   8   0  18      561.23      653.46    134.13 o 
  10   0  18        2.25      -12.76     94.65 o 
  12   0  18     1260.15     2075.36    343.66 o 
  14   0  18        0.00       87.55    122.92 o 
 -21   1  18       52.29       58.66     36.55 o 
 -19   1  18       12.86       61.50     43.59 o 
 -17   1  18       43.10       21.52     49.41 o 
 -15   1  18      706.34      877.03     85.56 o 
 -13   1  18      321.88      342.56     63.74 o 
 -11   1  18     1455.49     1549.82     85.50 o 
  -9   1  18      476.52      424.02     48.34 o 
  -7   1  18       92.15       59.51     23.59 o 
  -5   1  18     1884.51     2184.50     79.46 o 
  -3   1  18       29.88      -16.94     22.64 o 
  -1   1  18        7.01       -9.17     27.01 o 
   1   1  18        4.22      -18.98     26.27 o 
   3   1  18     4661.87     5034.16    193.90 o 
   5   1  18        0.02      -16.52     43.57 o 
   7   1  18       80.95       60.94     49.36 o 
   9   1  18      571.65      588.52     78.53 o 
  11   1  18       59.81       73.69     70.21 o 
  13   1  18      359.67      379.61     97.59 o 
 -22   2  18        2.46      -16.70     35.47 o 
 -20   2  18        8.64       16.68     40.18 o 
 -18   2  18      651.08      710.59     70.54 o 
 -16   2  18     1416.28     1509.26    110.71 o 
 -14   2  18     1881.20     2012.46    107.10 o 
 -12   2  18      131.17       69.12     34.03 o 
 -10   2  18      830.70      885.74     65.32 o 
  -8   2  18       80.46       62.53     28.20 o 
  -6   2  18      259.92      192.67     31.28 o 
  -4   2  18      112.93      130.75     26.98 o 
  -2   2  18        6.21       -7.31     26.52 o 
   0   2  18       25.33       49.40     31.33 o 
   2   2  18     3699.54     3979.90    175.10 o 
   4   2  18        0.38      -40.90     40.90 o 
   6   2  18      343.66      396.27     78.88 o 
   8   2  18        7.94       -2.54     34.86 o 
  10   2  18        4.26       16.85     44.87 o 
  12   2  18      396.10      429.50     88.58 o 
 -21   3  18       57.21       26.73     48.67 o 
 -19   3  18       61.90       81.02     44.32 o 
 -17   3  18       84.02      118.24     40.32 o 
 -15   3  18     1344.31     1449.31    110.96 o 
 -13   3  18        1.20      -23.79     34.32 o 
 -11   3  18      163.28      169.04     39.47 o 
  -9   3  18      375.46      354.72     45.45 o 
  -7   3  18      364.81      365.79     53.08 o 
  -5   3  18      792.97      961.97     54.32 o 
  -3   3  18     2156.31     2172.42     87.80 o 
  -1   3  18       51.70       60.07     32.37 o 
   1   3  18     2034.06     2199.02    124.08 o 
   3   3  18     1044.68      931.91     92.97 o 
   5   3  18      380.78      293.67     81.14 o 
   7   3  18       47.81       23.04     46.96 o 
   9   3  18        6.14       32.05     36.71 o 
  11   3  18       58.36       68.64     48.75 o 
  13   3  18      221.33      167.05     61.30 o 
 -20   4  18      203.97      120.15     49.56 o 
 -18   4  18       46.46        6.55     37.93 o 
 -16   4  18      148.38      147.26     42.08 o 
 -14   4  18       81.86       63.01     34.15 o 
 -12   4  18        6.43      -27.97     31.94 o 
 -10   4  18        2.37       -2.77     28.12 o 
  -8   4  18       71.29       66.94     29.92 o 
  -6   4  18     1366.66     1569.63     66.29 o 
  -4   4  18       32.25       22.19     24.93 o 
  -2   4  18      303.23      371.42     44.13 o 
   0   4  18      863.95      900.35     74.50 o 
   2   4  18     2635.28     2648.96    150.00 o 
   4   4  18      999.88      974.66     94.12 o 
   6   4  18      203.03      223.74     58.40 o 
   8   4  18       33.88       19.71     33.99 o 
  10   4  18       20.57      -20.60     41.18 o 
  12   4  18       29.06       15.67     46.94 o 
 -21   5  18      181.24      166.77     57.68 o 
 -19   5  18       37.47       60.80     45.22 o 
 -17   5  18        3.05        7.41     39.23 o 
 -15   5  18        0.83       -9.23     33.80 o 
 -13   5  18       70.73       14.50     28.61 o 
 -11   5  18       43.31       36.12     25.08 o 
  -9   5  18       13.79       24.61     32.85 o 
  -7   5  18      132.92      103.68     26.66 o 
  -5   5  18       63.85       46.60     25.89 o 
  -3   5  18      192.92      164.54     31.14 o 
  -1   5  18        4.30       -5.64     23.40 o 
   1   5  18      559.56      704.83     73.84 o 
   3   5  18        6.26       11.90     42.49 o 
   5   5  18       12.28        5.41     39.71 o 
   7   5  18      381.78      205.01     82.42 o 
   9   5  18        0.04       57.36     37.26 o 
  11   5  18       37.35       79.70     50.79 o 
  13   5  18      375.12      427.54    136.27 o 
 -20   6  18        5.88      -39.58     43.25 o 
 -18   6  18        0.28      -15.40     39.34 o 
 -16   6  18     1157.65     1062.91     86.68 o 
 -14   6  18        0.02      -12.83     30.18 o 
 -12   6  18        8.26       16.51     28.99 o 
 -10   6  18      122.88      111.72     31.90 o 
  -8   6  18       68.35       62.22     24.56 o 
  -6   6  18       34.44       61.26     21.81 o 
  -4   6  18       47.00       76.34     22.52 o 
  -2   6  18      216.12      174.57     30.00 o 
   0   6  18        0.05      -18.97     31.09 o 
   2   6  18      429.39      489.96     82.39 o 
   4   6  18       33.69        1.85     42.62 o 
   6   6  18      189.61      124.40     49.98 o 
   8   6  18      118.15       80.84     56.04 o 
  10   6  18       28.44       38.85     46.33 o 
  12   6  18      268.18      272.46     85.81 o 
 -19   7  18      149.11       96.28     56.09 o 
 -17   7  18     1419.46     1403.12    111.81 o 
 -15   7  18      120.87       33.18     38.76 o 
 -13   7  18      220.25      209.25     47.47 o 
 -11   7  18      151.93      128.00     39.79 o 
  -9   7  18      422.75      341.47     46.00 o 
  -7   7  18       10.23       75.40     25.34 o 
  -5   7  18      119.52       82.90     28.01 o 
  -3   7  18      491.78      448.33     60.79 o 
  -1   7  18       26.67       14.26     28.75 o 
   1   7  18       53.57       25.94     32.54 o 
   3   7  18       68.22       31.14     43.27 o 
   5   7  18        5.76       -6.65     42.59 o 
   7   7  18       28.62       36.23     48.30 o 
   9   7  18      377.23      396.30    109.09 o 
  11   7  18       27.74        0.62     48.21 o 
 -20   8  18      277.87      343.95    187.12 o 
 -18   8  18       52.68       18.85     46.24 o 
 -16   8  18       60.04       83.06     51.69 o 
 -14   8  18        4.90       84.21     42.41 o 
 -12   8  18     1078.80     1268.67     92.85 o 
 -10   8  18       38.99       26.71     33.72 o 
  -8   8  18       78.14       47.79     28.75 o 
  -6   8  18       66.97        5.74     25.36 o 
  -4   8  18      549.34      518.88     51.97 o 
  -2   8  18      634.65      685.91     60.20 o 
   0   8  18        5.87        3.58     32.55 o 
   2   8  18      406.55      262.78     58.95 o 
   4   8  18      267.16      288.12     51.76 o 
   6   8  18       68.62       52.59     45.61 o 
   8   8  18        0.06       27.31     53.66 o 
  10   8  18        4.07       21.59     48.60 o 
 -19   9  18        7.52      -20.65     48.54 o 
 -17   9  18       27.35       52.37     50.58 o 
 -15   9  18        8.73       51.83     46.72 o 
 -13   9  18       63.26       47.27     39.79 o 
 -11   9  18      626.54      664.34     69.47 o 
  -9   9  18      805.75      961.38     75.93 o 
  -7   9  18      538.89      588.08     51.88 o 
  -5   9  18      152.39      117.35     35.56 o 
  -3   9  18      490.24      407.98     53.48 o 
  -1   9  18       57.87       44.55     31.73 o 
   1   9  18       15.89       13.75     35.81 o 
   3   9  18      720.49      723.58     81.04 o 
   5   9  18      171.90      150.54     47.83 o 
   7   9  18       13.94      -30.87     47.20 o 
   9   9  18       44.04        9.17     56.05 o 
  11   9  18       95.46      121.29     56.93 o 
 -18  10  18       51.68       38.88     53.06 o 
 -16  10  18      218.66      218.76     60.48 o 
 -14  10  18        0.01      -36.05     39.94 o 
 -12  10  18      181.97       95.84     40.40 o 
 -10  10  18      742.76      828.86     73.72 o 
  -8  10  18       25.49       28.68     34.66 o 
  -6  10  18       56.06       47.56     33.34 o 
  -4  10  18        7.65       -1.30     29.39 o 
  -2  10  18        0.97       25.47     30.88 o 
   0  10  18      106.07        7.91     32.36 o 
   2  10  18      637.73      828.84     83.76 o 
   4  10  18       18.13       45.37     40.47 o 
   6  10  18       92.50      118.00     50.24 o 
   8  10  18       23.73       -6.49     59.52 o 
  10  10  18        0.41       19.72     46.41 o 
 -17  11  18       54.51       80.56     54.88 o 
 -15  11  18       13.80       74.82     50.90 o 
 -13  11  18        0.72      -17.94     41.25 o 
 -11  11  18     1200.92     1396.44    112.22 o 
  -9  11  18       36.86       70.80     36.85 o 
  -7  11  18      710.82      686.77     67.72 o 
  -5  11  18      274.68      144.74     38.50 o 
  -3  11  18      137.28      146.60     40.67 o 
  -1  11  18       95.02       45.81     34.66 o 
   1  11  18        3.32       -6.01     39.83 o 
   3  11  18      484.27      444.98     69.43 o 
   5  11  18       64.85       41.48     49.83 o 
   7  11  18      263.08      145.01     66.47 o 
   9  11  18       36.27       40.45     69.00 o 
 -16  12  18      132.17      111.77     59.38 o 
 -14  12  18       31.24       57.91     53.20 o 
 -12  12  18       55.66       38.23     47.61 o 
 -10  12  18      163.62      116.31     53.30 o 
  -8  12  18     2251.94     2291.49    181.03 o 
  -6  12  18      370.01      378.73     56.01 o 
  -4  12  18       79.48       62.68     37.23 o 
  -2  12  18     1256.95     1294.40     94.01 o 
   0  12  18      131.96      114.94     47.54 o 
   2  12  18      348.57      292.00     66.85 o 
   4  12  18      146.48       99.57     53.61 o 
   6  12  18      233.37      332.54     73.92 o 
   8  12  18       24.21        9.71     53.57 o 
 -15  13  18        0.07        1.51     54.15 o 
 -13  13  18       81.98      109.65     55.60 o 
 -11  13  18      463.94      571.39     81.86 o 
  -9  13  18      347.65      337.48     71.53 o 
  -7  13  18       23.82       12.27     40.88 o 
  -5  13  18       23.74       70.67     45.53 o 
  -3  13  18       69.99       93.99     46.85 o 
  -1  13  18      992.26     1198.35     99.09 o 
   1  13  18        3.23      137.60     54.91 o 
   3  13  18       69.08       63.25     52.40 o 
   5  13  18        2.95       69.74     53.94 o 
   7  13  18       86.61       51.09     67.32 o 
 -12  14  18       14.21       52.36     52.85 o 
 -10  14  18      660.50      761.35    101.98 o 
  -8  14  18      681.18      792.01    114.64 o 
  -6  14  18        4.30       71.99     46.93 o 
  -4  14  18      233.97      202.29     55.93 o 
  -2  14  18       65.18       30.35     45.49 o 
   0  14  18      266.06      383.54    116.24 o 
   2  14  18      113.83      130.96     65.70 o 
   4  14  18       55.40       18.58     51.14 o 
 -11  15  18      268.68      188.84     67.39 o 
  -9  15  18      303.63      244.21     65.64 o 
  -7  15  18      186.80      229.65     65.21 o 
  -5  15  18        3.52      -42.85     42.85 o 
  -3  15  18      119.81      124.27     51.60 o 
  -1  15  18      597.41      764.65     95.45 o 
   1  15  18        3.35       20.21     59.56 o 
   3  15  18       26.14      122.76     71.90 o 
  -8  16  18      235.08      192.81     66.26 o 
  -6  16  18       49.74       76.70     52.69 o 
  -4  16  18      196.67      150.69     57.67 o 
  -2  16  18      744.26      970.68    129.29 o 
   0  16  18       24.83       54.95     66.31 o 
 -21   1  19      566.17      510.46     70.05 o 
 -19   1  19      152.58       93.35     72.18 o 
 -17   1  19     1472.73     1599.65    142.75 o 
 -15   1  19     1662.25     1607.94    112.38 o 
 -13   1  19      692.21      557.00     67.77 o 
 -11   1  19     1664.84     1727.53    131.55 o 
  -9   1  19       11.45       33.35     30.30 o 
  -7   1  19      879.63      956.40     56.19 o 
  -5   1  19        1.24       -6.41     26.13 o 
  -3   1  19      661.45      635.76     59.24 o 
  -1   1  19       24.05      -31.07     31.07 o 
   1   1  19       85.17       51.75     41.33 o 
   3   1  19      777.62      738.94    123.82 o 
   5   1  19        2.55        0.12     48.17 o 
   7   1  19        1.59       62.61     55.83 o 
   9   1  19      330.03      313.22     64.30 o 
  11   1  19       88.54       86.48     53.01 o 
 -20   2  19      257.62      311.37     75.75 o 
 -18   2  19      497.60      486.36     83.11 o 
 -16   2  19      158.66       94.49     53.80 o 
 -14   2  19      617.59      569.11     89.78 o 
 -12   2  19     2021.82     2006.32    100.56 o 
 -10   2  19       15.31       24.08     31.14 o 
  -8   2  19        0.47        5.48     26.05 o 
  -6   2  19     1391.57     1480.12     75.66 o 
  -4   2  19        7.58       24.92     30.10 o 
  -2   2  19       38.13       10.42     30.34 o 
   0   2  19      457.24      395.20     55.38 o 
   2   2  19      288.17      257.45     61.09 o 
   4   2  19     1627.83     1790.17    130.77 o 
   6   2  19      401.93      529.25     91.29 o 
   8   2  19      201.33      179.51     69.07 o 
  10   2  19       18.63       16.07     44.79 o 
  12   2  19       25.39       -0.64     49.20 o 
 -21   3  19       42.06       28.13     46.61 o 
 -19   3  19      430.51      388.97    156.23 o 
 -17   3  19       65.97      169.08     56.72 o 
 -15   3  19      351.44      280.99     61.66 o 
 -13   3  19       16.59       26.83     36.43 o 
 -11   3  19      598.50      536.63     58.06 o 
  -9   3  19        8.59      -17.32     29.62 o 
  -7   3  19       76.04       66.08     27.09 o 
  -5   3  19      630.53      561.94     47.24 o 
  -3   3  19      521.31      491.93     65.04 o 
  -1   3  19      440.89      389.49     52.02 o 
   1   3  19      722.31      683.09     98.27 o 
   3   3  19     1187.00     1383.79    113.42 o 
   5   3  19     2284.54     2284.91    163.24 o 
   7   3  19        0.20       24.72     52.59 o 
   9   3  19       50.84       47.03     58.24 o 
  11   3  19       51.66        6.75     48.67 o 
 -20   4  19       92.05      127.68     55.78 o 
 -18   4  19      287.38      373.79     57.81 o 
 -16   4  19        0.25       21.76     47.89 o 
 -14   4  19      381.29      438.71     64.70 o 
 -12   4  19      663.69      716.35     77.80 o 
 -10   4  19      149.19      151.31     43.08 o 
  -8   4  19      220.59      218.13     36.79 o 
  -6   4  19      189.70      206.83     39.18 o 
  -4   4  19      762.60      759.65     56.81 o 
  -2   4  19       20.88        8.02     28.60 o 
   0   4  19      508.90      366.62     54.49 o 
   2   4  19     2348.73     2314.52    144.12 o 
   4   4  19      397.25      372.00     70.65 o 
   6   4  19      118.05       74.88     50.48 o 
   8   4  19      235.23      151.80     70.22 o 
  10   4  19       37.42        1.76     43.03 o 
  12   4  19      385.23      267.26     91.18 o 
 -19   5  19      228.36      206.13     68.98 o 
 -17   5  19       23.01       82.26     42.72 o 
 -15   5  19      313.57      248.36     51.22 o 
 -13   5  19        5.23       30.94     51.64 o 
 -11   5  19        4.40       33.24     37.92 o 
  -9   5  19        0.02      -30.21     30.21 o 
  -7   5  19     1035.32     1111.77     62.19 o 
  -5   5  19      541.48      668.19     51.43 o 
  -3   5  19      143.07       31.53     28.36 o 
  -1   5  19       78.38       87.91     31.78 o 
   1   5  19      213.41      165.74     44.88 o 
   3   5  19       13.69       38.27     62.62 o 
   5   5  19     1328.88     1314.72    130.06 o 
   7   5  19       48.91       25.06     50.67 o 
   9   5  19      134.48       93.15     65.17 o 
  11   5  19      512.28      529.98     82.16 o 
 -20   6  19      493.18      536.23     97.01 o 
 -18   6  19       57.96       50.20     46.16 o 
 -16   6  19       76.16       61.48     40.20 o 
 -14   6  19       71.99       66.34     34.78 o 
 -12   6  19       27.78       56.55     31.42 o 
 -10   6  19      612.06      495.73     96.14 o 
  -8   6  19       89.05       54.80     32.94 o 
  -6   6  19      206.02      153.98     38.43 o 
  -4   6  19      301.29      303.12     43.30 o 
  -2   6  19       31.29       18.86     35.47 o 
   0   6  19      206.93      187.09     45.39 o 
   2   6  19        2.41        6.96     44.08 o 
   4   6  19      641.23      822.25     98.49 o 
   6   6  19      146.12      123.77     64.37 o 
   8   6  19        1.87       84.35     63.18 o 
  10   6  19        1.97      -56.35     56.35 o 
 -19   7  19       11.99       74.50     55.67 o 
 -17   7  19       17.30        4.02     44.59 o 
 -15   7  19       23.98      -15.52     54.38 o 
 -13   7  19       53.44       43.84     37.18 o 
 -11   7  19      449.34      465.12     58.14 o 
  -9   7  19      569.92      508.49     58.38 o 
  -7   7  19      464.97      324.64     37.77 o 
  -5   7  19       24.70       35.33     26.04 o 
  -3   7  19        6.46        3.27     23.22 o 
  -1   7  19      104.53       57.31     32.73 o 
   1   7  19       80.19       38.13     47.12 o 
   3   7  19      311.01      258.77     62.52 o 
   5   7  19      556.25      466.53     83.34 o 
   7   7  19        4.05      -16.05     49.66 o 
   9   7  19      390.18      239.46     82.35 o 
 -18   8  19      632.40      641.17     86.89 o 
 -16   8  19      300.25      245.09     61.76 o 
 -14   8  19       81.42        6.85     45.21 o 
 -12   8  19      341.66      326.93     55.17 o 
 -10   8  19      219.24      278.40     46.25 o 
  -8   8  19       81.62       34.85     29.30 o 
  -6   8  19       16.50       45.10     25.66 o 
  -4   8  19       79.29       89.14     34.11 o 
  -2   8  19      320.29      273.55     60.01 o 
   0   8  19       93.81       57.30     35.63 o 
   2   8  19        5.45      -29.96     33.98 o 
   4   8  19      317.49      281.34     73.38 o 
   6   8  19        2.11      -51.20     51.20 o 
   8   8  19      334.91      538.13    102.88 o 
  10   8  19       80.94      123.38     79.76 o 
 -17   9  19      136.86      174.42     62.06 o 
 -15   9  19       30.18       40.17     50.39 o 
 -13   9  19       67.00      -18.19     43.31 o 
 -11   9  19       80.02       81.19     49.69 o 
  -9   9  19        8.51       41.93     34.11 o 
  -7   9  19      425.95      439.53     53.73 o 
  -5   9  19     2099.08     2321.16    106.24 o 
  -3   9  19        2.09       -2.32     30.94 o 
  -1   9  19        3.34       -0.42     30.66 o 
   1   9  19      110.31       66.70     44.68 o 
   3   9  19      185.67      163.36     53.33 o 
   5   9  19      183.71      280.25     82.52 o 
   7   9  19       16.56       10.95     56.07 o 
   9   9  19      227.26      253.76    166.16 o 
 -16  10  19        4.41       64.63     52.44 o 
 -14  10  19        0.11      -39.09     55.16 o 
 -12  10  19        2.45       31.44     46.16 o 
 -10  10  19        7.70      -37.54     37.54 o 
  -8  10  19        0.50      -19.47     34.61 o 
  -6  10  19      215.98      224.78     44.49 o 
  -4  10  19      141.06       75.56     36.97 o 
  -2  10  19        0.31       16.60     32.45 o 
   0  10  19      192.63      206.62     49.87 o 
   2  10  19      579.72      425.11     82.84 o 
   4  10  19       29.05       38.90     47.31 o 
   6  10  19      134.05      133.92     84.63 o 
   8  10  19        4.73      -61.46     61.46 o 
 -15  11  19       39.20       46.87     51.66 o 
 -13  11  19        0.00       15.94     46.85 o 
 -11  11  19       49.24      153.52     50.05 o 
  -9  11  19      615.47      755.74    107.33 o 
  -7  11  19       61.71       81.95     46.07 o 
  -5  11  19        4.15       12.62     35.29 o 
  -3  11  19      395.07      186.00     43.84 o 
  -1  11  19      512.41      479.61     67.96 o 
   1  11  19      922.92      841.88     92.82 o 
   3  11  19      116.54       55.79     51.76 o 
   5  11  19        3.06       49.69     53.79 o 
   7  11  19        6.57      -44.78     44.78 o 
 -14  12  19       10.70      -11.49     49.59 o 
 -12  12  19        6.80       52.27     45.78 o 
 -10  12  19       77.97       99.40     51.97 o 
  -8  12  19      565.01      631.06     83.07 o 
  -6  12  19     1484.15     1574.36    109.17 o 
  -4  12  19      692.34      823.69     82.84 o 
  -2  12  19        0.52        5.37     39.71 o 
   0  12  19       62.48       59.28     46.72 o 
   2  12  19        5.49       48.72     50.53 o 
   4  12  19      780.45      658.18     92.27 o 
   6  12  19      597.63      640.02     94.34 o 
 -13  13  19       20.57       71.21     54.03 o 
 -11  13  19       71.64        6.26     60.93 o 
  -9  13  19       42.48       49.82     54.59 o 
  -7  13  19      438.65      450.65     79.42 o 
  -5  13  19        0.04       -3.73     42.12 o 
  -3  13  19      598.88      581.97     75.91 o 
  -1  13  19      228.41      222.32     60.44 o 
   1  13  19       69.87       25.13     57.74 o 
   3  13  19      529.21      666.94     92.16 o 
 -10  14  19        8.81      -13.23     58.25 o 
  -8  14  19        0.37       71.53     50.60 o 
  -6  14  19        0.21        0.36     45.40 o 
  -4  14  19       56.08       86.40     51.31 o 
  -2  14  19        0.47       40.64     47.94 o 
   0  14  19      115.24       77.42     59.43 o 
   2  14  19       22.41      -21.69     55.89 o 
  -7  15  19      181.23      151.62     73.34 o 
  -5  15  19       95.00       69.32     52.31 o 
  -3  15  19     1058.59     1186.23    174.77 o 
  -1  15  19       17.08       52.41     58.59 o 
 -20   0  20     1314.72     1860.86    314.97 o 
 -18   0  20      139.91        6.62     92.74 o 
 -16   0  20     1378.44     1283.75    299.41 o 
 -14   0  20       61.71       35.22     67.80 o 
 -12   0  20     1962.61     2108.33    222.03 o 
 -10   0  20       61.54       27.06     65.15 o 
  -8   0  20     1274.39     1579.30    130.20 o 
  -6   0  20       52.22       62.12     45.78 o 
  -4   0  20      242.33      328.01     77.25 o 
  -2   0  20        3.67      -40.28     40.28 o 
   0   0  20      711.83      729.31    119.91 o 
   2   0  20     2263.91     2142.82    332.84 o 
   4   0  20      179.52      111.70     92.95 o 
   6   0  20      210.82       84.92     92.70 o 
   8   0  20      875.07     1058.71    174.34 o 
  10   0  20       45.92       34.64     59.10 o 
 -19   1  20      241.25      343.06     93.57 o 
 -17   1  20        0.17       65.48     57.20 o 
 -15   1  20      865.58      722.86     96.71 o 
 -13   1  20       17.74       32.70     42.91 o 
 -11   1  20     1598.83     2004.16    140.38 o 
  -9   1  20       56.38       70.51     34.16 o 
  -7   1  20       53.17       36.43     29.00 o 
  -5   1  20       11.95       12.72     31.66 o 
  -3   1  20      121.38       15.12     32.21 o 
  -1   1  20       85.31      115.16     39.99 o 
   1   1  20      971.95     1020.73    102.10 o 
   3   1  20       95.81       77.38     47.79 o 
   5   1  20       59.65       28.31     53.48 o 
   7   1  20      127.13      166.81     66.34 o 
   9   1  20      352.80      363.81    100.97 o 
  11   1  20        1.42      -16.68     44.40 o 
 -20   2  20      349.06      353.91     97.26 o 
 -18   2  20        8.02       62.24     58.49 o 
 -16   2  20       37.36       75.02     56.75 o 
 -14   2  20       77.28       43.34     46.69 o 
 -12   2  20     1043.12     1184.42    100.25 o 
 -10   2  20      112.61      123.13     40.26 o 
  -8   2  20      166.99      141.19     42.68 o 
  -6   2  20       93.89      115.46     34.11 o 
  -4   2  20      136.06      128.39     37.82 o 
  -2   2  20        0.20       -8.35     31.74 o 
   0   2  20      114.62       79.23     41.18 o 
   2   2  20        0.11       32.85     41.88 o 
   4   2  20        5.25      -22.96     46.49 o 
   6   2  20       57.11       60.01     64.17 o 
   8   2  20        1.73      -16.59     55.05 o 
  10   2  20        4.52       16.87     42.19 o 
 -19   3  20       12.51       33.49     64.27 o 
 -17   3  20        7.57       52.77     56.92 o 
 -15   3  20      356.99      270.95     94.08 o 
 -13   3  20       55.31       11.90     42.59 o 
 -11   3  20      333.37      315.76     58.97 o 
  -9   3  20      441.66      430.85     49.01 o 
  -7   3  20      629.50      620.86     48.65 o 
  -5   3  20      186.48      292.96     50.90 o 
  -3   3  20      761.61      781.54     68.20 o 
  -1   3  20       43.59       47.57     36.77 o 
   1   3  20     1651.12     1759.03    141.53 o 
   3   3  20      435.27      237.87     62.64 o 
   5   3  20       27.31       26.76     48.61 o 
   7   3  20       64.21       71.33     56.42 o 
   9   3  20       36.42       16.51     57.94 o 
 -18   4  20       62.14       32.65     59.71 o 
 -16   4  20       68.16       58.12     48.71 o 
 -14   4  20      104.47      121.78     52.54 o 
 -12   4  20      309.71      249.20     58.59 o 
 -10   4  20      187.63      170.56     49.97 o 
  -8   4  20        7.99       23.31     29.71 o 
  -6   4  20      257.42      221.23     38.37 o 
  -4   4  20      668.58      684.12     60.09 o 
  -2   4  20      624.47      598.51     60.61 o 
   0   4  20       42.32       -3.20     34.83 o 
   2   4  20      173.50      236.55     54.96 o 
   4   4  20       12.64       17.02     44.41 o 
   6   4  20      391.37      303.71     79.92 o 
   8   4  20      106.05       80.10     76.49 o 
  10   4  20        2.02      -40.55     55.75 o 
 -19   5  20     1069.12     1239.11    100.32 o 
 -17   5  20      891.52     1047.29    113.97 o 
 -15   5  20      221.71      206.49     60.52 o 
 -13   5  20      176.86      284.52     61.38 o 
 -11   5  20       13.93       18.69     41.25 o 
  -9   5  20       16.19       19.10     36.01 o 
  -7   5  20      167.63      192.64     38.28 o 
  -5   5  20      194.90      112.66     33.25 o 
  -3   5  20      210.19      159.08     40.86 o 
  -1   5  20      268.12      311.81     51.56 o 
   1   5  20      703.13      832.97    103.63 o 
   3   5  20      119.60       31.47     46.21 o 
   5   5  20       16.25      -14.27     57.40 o 
   7   5  20       42.08       23.37     65.32 o 
   9   5  20       12.46       65.73     67.94 o 
 -18   6  20      137.70      101.20     49.19 o 
 -16   6  20        2.70        8.03     38.89 o 
 -14   6  20       15.08       48.75     58.19 o 
 -12   6  20      447.76      367.79     68.51 o 
 -10   6  20       67.06       32.84     43.13 o 
  -8   6  20      218.23      317.86     60.65 o 
  -6   6  20      212.03      252.42     52.40 o 
  -4   6  20       78.07      105.63     43.36 o 
  -2   6  20       13.78      -21.39     31.14 o 
   0   6  20       81.40      100.85     43.38 o 
   2   6  20       67.15       16.49     52.60 o 
   4   6  20      245.22      222.89     85.68 o 
   6   6  20      340.72      457.42    148.90 o 
   8   6  20      136.58       56.78     66.73 o 
 -17   7  20       90.12       93.80     51.02 o 
 -15   7  20       35.97       47.55     42.40 o 
 -13   7  20       33.51       27.52     36.35 o 
 -11   7  20      203.78      122.46     55.60 o 
  -9   7  20      346.71      381.44     64.69 o 
  -7   7  20       20.75        7.72     36.64 o 
  -5   7  20      103.33       81.12     33.34 o 
  -3   7  20        5.40       -2.94     35.73 o 
  -1   7  20       45.05       -6.39     38.79 o 
   1   7  20        6.66        1.07     43.41 o 
   3   7  20       52.60       21.66     55.16 o 
   5   7  20      178.17      286.67     76.86 o 
   7   7  20      579.46      596.49    110.05 o 
   9   7  20        2.96      128.24     73.25 o 
 -16   8  20       76.18       77.77     50.46 o 
 -14   8  20        0.58       24.16     40.89 o 
 -12   8  20      190.70      131.42     45.81 o 
 -10   8  20       14.52       66.98     34.91 o 
  -8   8  20      852.80      558.73     94.10 o 
  -6   8  20      372.29      425.32     45.65 o 
  -4   8  20       20.43       44.90     28.65 o 
  -2   8  20      241.44      260.64     47.92 o 
   0   8  20       36.25       -9.42     42.53 o 
   2   8  20      105.99       64.87     62.92 o 
   4   8  20        0.79      -61.50     61.50 o 
   6   8  20        0.15      -51.75     60.66 o 
   8   8  20       48.49       33.92     62.70 o 
 -15   9  20      118.46       76.74     50.30 o 
 -13   9  20       39.43       40.61     45.13 o 
 -11   9  20        0.10       34.52     38.93 o 
  -9   9  20       14.09      -35.18     37.30 o 
  -7   9  20      244.63      232.66     48.46 o 
  -5   9  20     1132.14     1261.05     75.14 o 
  -3   9  20      391.06      319.52     51.45 o 
  -1   9  20       45.49       13.86     38.95 o 
   1   9  20        0.19       -7.71     39.56 o 
   3   9  20        5.20       -1.49     49.49 o 
   5   9  20       44.18       12.01     63.79 o 
   7   9  20      158.86      151.21     74.40 o 
 -14  10  20        0.45       -2.48     44.93 o 
 -12  10  20       87.93      101.59     48.46 o 
 -10  10  20      269.77      292.89     60.12 o 
  -8  10  20       31.72       97.29     42.08 o 
  -6  10  20      695.07      638.45     65.46 o 
  -4  10  20      230.41      204.64     47.54 o 
  -2  10  20      864.96      629.93     71.72 o 
   0  10  20      172.78      149.14     55.75 o 
   2  10  20        4.82       -5.06     44.37 o 
   4  10  20      278.86      252.57    116.57 o 
   6  10  20       32.73       -8.25     66.61 o 
 -13  11  20      328.30      408.78     67.95 o 
 -11  11  20        6.89       15.63     42.33 o 
  -9  11  20      286.23      226.26     82.28 o 
  -7  11  20       16.04       57.17     43.37 o 
  -5  11  20      158.91      158.67     44.03 o 
  -3  11  20       99.63       55.10     45.31 o 
  -1  11  20      172.28      127.85     48.78 o 
   1  11  20      566.95      627.13     95.02 o 
   3  11  20       85.93       -2.90     47.22 o 
   5  11  20       29.03      -45.39     45.39 o 
 -12  12  20        6.44       38.41     44.81 o 
 -10  12  20      228.32      218.96     64.12 o 
  -8  12  20       66.57       88.23     49.48 o 
  -6  12  20      361.83      315.59     61.05 o 
  -4  12  20      976.26     1111.18     96.04 o 
  -2  12  20     1127.02     1181.33     99.31 o 
   0  12  20        5.69        7.72     49.71 o 
   2  12  20        0.33       31.46     50.47 o 
   4  12  20      121.11       65.89    108.06 o 
 -11  13  20      153.17      136.47     67.95 o 
  -9  13  20      154.39      193.16     68.65 o 
  -7  13  20       49.96       54.02     49.86 o 
  -5  13  20      461.02      523.82     74.61 o 
  -3  13  20       39.67      -12.55     44.90 o 
  -1  13  20       18.73      -45.54     45.54 o 
   1  13  20        6.23       61.42     55.22 o 
  -6  14  20       73.03       47.09     51.43 o 
  -4  14  20       73.70       37.94     49.38 o 
  -2  14  20      659.51      649.76     89.43 o 
 -19   1  21      846.73      792.92    116.71 o 
 -17   1  21      205.33      223.92     82.51 o 
 -15   1  21       48.79       76.72     58.78 o 
 -13   1  21        0.15       52.97     44.55 o 
 -11   1  21      249.91      319.59     62.50 o 
  -9   1  21      389.71      378.27     55.63 o 
  -7   1  21     1477.97     1697.65    106.49 o 
  -5   1  21       48.75       20.69     34.66 o 
  -3   1  21        3.24       15.56     35.29 o 
  -1   1  21      286.00      332.51     60.91 o 
   1   1  21      819.94      775.76     85.83 o 
   3   1  21      361.94      246.09     65.06 o 
   5   1  21       25.51       49.46     60.65 o 
   7   1  21      590.80      668.77    158.61 o 
   9   1  21      202.62       77.24     71.85 o 
 -18   2  21      174.06      353.40     87.93 o 
 -16   2  21        1.12       36.86     55.24 o 
 -14   2  21      237.97      264.25     68.89 o 
 -12   2  21      807.56      773.57     85.63 o 
 -10   2  21     2025.33     2622.20    117.05 o 
  -8   2  21     1218.01     1413.05     83.57 o 
  -6   2  21      221.16      206.95     44.73 o 
  -4   2  21        0.96      -21.58     31.75 o 
  -2   2  21        5.26       24.86     34.45 o 
   0   2  21      279.06      446.89     63.26 o 
   2   2  21     1156.06      998.78     94.88 o 
   4   2  21       39.90       33.17     57.43 o 
   6   2  21     1397.18     1595.32    149.72 o 
   8   2  21       49.95       40.72     64.12 o 
 -17   3  21        4.61       40.44     67.20 o 
 -15   3  21      560.76      626.14     84.01 o 
 -13   3  21     1142.09     1311.89    108.18 o 
 -11   3  21      220.06      185.84     54.82 o 
  -9   3  21      210.11      264.21     55.85 o 
  -7   3  21       43.46       35.72     34.84 o 
  -5   3  21      989.57     1094.72     79.39 o 
  -3   3  21        0.21      -14.02     31.11 o 
  -1   3  21       77.21       73.90     43.23 o 
   1   3  21       66.13       73.19     48.76 o 
   3   3  21      166.23      101.03     65.42 o 
   5   3  21       63.08       12.36     57.35 o 
   7   3  21      389.19      264.45     79.87 o 
   9   3  21       52.89      116.87     73.10 o 
 -18   4  21       59.64       69.23     65.70 o 
 -16   4  21      287.49      195.08     98.81 o 
 -14   4  21        0.73       28.18     50.13 o 
 -12   4  21      975.83     1123.33    100.35 o 
 -10   4  21        0.01       -9.23     32.93 o 
  -8   4  21      402.94      377.64     58.72 o 
  -6   4  21        1.19        4.49     31.67 o 
  -4   4  21       22.41       62.34     35.02 o 
  -2   4  21       59.09       89.63     40.44 o 
   0   4  21      325.03      296.36     56.20 o 
   2   4  21        2.86      -41.73     47.60 o 
   4   4  21      172.71      220.35    108.61 o 
   6   4  21        1.20      -14.41     67.65 o 
   8   4  21        0.04      -11.69     66.79 o 
 -17   5  21      898.44      856.60    109.54 o 
 -15   5  21      258.02      129.57     62.74 o 
 -13   5  21       18.37       -3.74     48.20 o 
 -11   5  21     1332.35     1471.77    111.33 o 
  -9   5  21      322.33      251.92     52.30 o 
  -7   5  21       51.08       44.43     39.68 o 
  -5   5  21        1.66      -16.90     40.36 o 
  -3   5  21      764.71      765.67     82.98 o 
  -1   5  21      988.01     1271.73    118.76 o 
   1   5  21       91.75      139.10     60.64 o 
   3   5  21     1029.46      924.07    120.61 o 
   5   5  21      931.81      963.26    123.53 o 
   7   5  21        8.43       11.46     59.60 o 
 -16   6  21        8.76       32.56     58.91 o 
 -14   6  21      853.90     1100.79    162.68 o 
 -12   6  21      170.75       88.96     62.65 o 
 -10   6  21        9.18       67.71     45.93 o 
  -8   6  21        5.45       75.15     52.43 o 
  -6   6  21       79.61       95.71     40.47 o 
  -4   6  21      210.50      194.05     64.44 o 
  -2   6  21      779.82      704.21     81.34 o 
   0   6  21      113.27       14.73     47.55 o 
   2   6  21      169.87      273.68     82.22 o 
   4   6  21      130.71      108.79     71.69 o 
   6   6  21        0.42      -53.67     53.67 o 
 -15   7  21      164.93       86.02     68.28 o 
 -13   7  21      772.65      902.90    118.57 o 
 -11   7  21       89.91       73.19     56.44 o 
  -9   7  21      103.31       93.50     61.76 o 
  -7   7  21        0.03       72.33     45.30 o 
  -5   7  21        5.04      -12.94     41.65 o 
  -3   7  21      115.19       88.50     58.96 o 
  -1   7  21       55.00       60.82     50.62 o 
   1   7  21        2.33       61.18     61.32 o 
   3   7  21      103.96       94.84     66.42 o 
   5   7  21        1.44      -18.57     58.17 o 
   7   7  21       47.90       -9.17     60.10 o 
 -16   8  21      379.41      302.51     60.10 o 
 -14   8  21      136.36      121.46     47.81 o 
 -12   8  21      107.83      127.60     59.47 o 
 -10   8  21      127.52       94.41     67.30 o 
  -8   8  21      309.23      255.91    109.30 o 
  -6   8  21      192.93       69.05     44.61 o 
  -4   8  21      215.02      114.85     56.08 o 
  -2   8  21      494.02      354.64     76.73 o 
   0   8  21      188.94       88.19     65.08 o 
   2   8  21      520.54      459.71    132.24 o 
   4   8  21        0.00        7.97     68.74 o 
   6   8  21       80.66       36.94     69.19 o 
 -15   9  21        0.04       46.58     50.34 o 
 -13   9  21       65.52       54.56     43.90 o 
 -11   9  21      339.85      541.75     64.85 o 
  -9   9  21       43.41       12.57     41.04 o 
  -7   9  21      118.67       44.53     36.30 o 
  -5   9  21      212.16      244.94     46.55 o 
  -3   9  21       54.16       47.00     39.28 o 
  -1   9  21      387.17      238.82     52.59 o 
   1   9  21       26.95      107.83     75.31 o 
   3   9  21      152.90      179.15     74.32 o 
   5   9  21      183.19      188.69     77.02 o 
 -12  10  21      841.26      857.32     82.20 o 
 -10  10  21       15.83       -6.84     44.71 o 
  -8  10  21      402.41      399.35     65.33 o 
  -6  10  21      675.55      724.96     68.53 o 
  -4  10  21      339.86      255.43     52.77 o 
  -2  10  21      614.58      632.69     97.73 o 
   0  10  21       38.71       57.05     50.60 o 
   2  10  21        1.40       51.31     67.21 o 
   4  10  21        0.00      -36.07     65.20 o 
 -11  11  21      100.70       82.95     52.08 o 
  -9  11  21      732.63      888.97     94.56 o 
  -7  11  21       12.66       24.15     43.65 o 
  -5  11  21      320.49      323.30     55.19 o 
  -3  11  21      510.56      543.86     75.30 o 
  -1  11  21      316.91      393.12     64.93 o 
   1  11  21      115.66      105.39     63.89 o 
 -10  12  21       27.85       88.41     54.14 o 
  -8  12  21       73.03        4.07     48.31 o 
  -6  12  21       60.30       73.31     49.01 o 
  -4  12  21     1428.07     1462.54    114.45 o 
  -2  12  21      140.56        8.73     50.40 o 
   0  12  21      310.29      215.58     82.10 o 
  -5  13  21       16.98      -92.52    124.52 o 
 -16   0  22      314.54      223.25    114.90 o 
 -14   0  22        4.95       52.53     92.76 o 
 -12   0  22      709.47      912.27    130.20 o 
 -10   0  22      394.26      241.66     77.65 o 
  -8   0  22       49.08      -69.79     96.10 o 
  -6   0  22      199.96      149.15     65.05 o 
  -4   0  22      864.46     1075.54    132.99 o 
  -2   0  22       15.82        8.14     77.54 o 
   0   0  22        4.44      -27.63     66.00 o 
   2   0  22        4.11       23.07     79.32 o 
   4   0  22     1392.42     2100.26    237.67 o 
   6   0  22      583.14      535.41    146.01 o 
 -17   1  22       33.30      101.62     71.97 o 
 -15   1  22        0.22       12.12     55.77 o 
 -13   1  22       74.43       84.40     59.04 o 
 -11   1  22      100.55      127.08     45.95 o 
  -9   1  22        1.32       11.42     40.65 o 
  -7   1  22       32.60      107.41     48.32 o 
  -5   1  22       97.03       80.18     42.45 o 
  -3   1  22      799.16      777.28     89.57 o 
  -1   1  22      179.44      210.56     52.59 o 
   1   1  22       25.94      -33.81     50.07 o 
   3   1  22        1.24       -1.51     57.71 o 
   5   1  22        6.73       65.23     63.16 o 
   7   1  22     1052.62     1362.39    170.37 o 
 -16   2  22        3.01       10.45     64.17 o 
 -14   2  22       76.86       16.72     63.48 o 
 -12   2  22      142.44      129.08     59.08 o 
 -10   2  22      963.39     1036.15     89.73 o 
  -8   2  22      208.46      196.17     56.97 o 
  -6   2  22        5.84       31.14     38.14 o 
  -4   2  22       99.63      144.79     43.28 o 
  -2   2  22     2350.58     2538.77    155.31 o 
   0   2  22       27.05       -4.92     49.15 o 
   2   2  22      101.18       29.41     58.34 o 
   4   2  22        9.66       27.55     60.78 o 
   6   2  22      831.74     1004.81    126.17 o 
 -17   3  22        0.00       -7.92     64.49 o 
 -15   3  22      181.83      181.75     73.72 o 
 -13   3  22      352.55      262.30     67.26 o 
 -11   3  22      731.67      814.24     81.11 o 
  -9   3  22      335.63      348.52     61.63 o 
  -7   3  22       43.89       69.53     47.93 o 
  -5   3  22       17.02       28.44     37.47 o 
  -3   3  22      605.01      582.76     67.31 o 
  -1   3  22      558.72      607.51     76.03 o 
   1   3  22      395.14      357.24     78.98 o 
   3   3  22     1326.98     1323.14    138.26 o 
   5   3  22        3.23      -17.79     60.94 o 
   7   3  22      145.54      247.32     97.17 o 
 -16   4  22       97.02       83.58     62.15 o 
 -14   4  22       25.71        3.75     52.78 o 
 -12   4  22       68.01      125.91     60.95 o 
 -10   4  22      100.65       98.97     50.01 o 
  -8   4  22       11.71       73.21     42.30 o 
  -6   4  22      634.58      740.20     69.72 o 
  -4   4  22      247.92      252.59     52.24 o 
  -2   4  22     1418.41     1802.31    115.45 o 
   0   4  22      225.91      121.84    101.07 o 
   2   4  22       48.19       58.59     63.23 o 
   4   4  22      144.70      311.57    148.64 o 
   6   4  22       21.19        9.29     68.49 o 
 -15   5  22      427.04      497.23     98.94 o 
 -13   5  22        0.27        9.29     57.30 o 
 -11   5  22      197.64      243.43     68.67 o 
  -9   5  22        7.27       57.49     56.92 o 
  -7   5  22       25.39      106.96     85.78 o 
  -5   5  22      200.55      113.76     56.35 o 
  -3   5  22     1188.47     1312.93    118.04 o 
  -1   5  22       17.91      -20.51     47.13 o 
   1   5  22       12.73       53.42     71.71 o 
   3   5  22       19.06       26.05     65.33 o 
   5   5  22       21.78       -4.64     61.93 o 
 -14   6  22       20.50      122.22     67.78 o 
 -12   6  22      250.27      217.07     68.35 o 
 -10   6  22      317.61      264.82     76.46 o 
  -8   6  22       15.69       95.06     62.89 o 
  -6   6  22      121.37      -31.90     52.64 o 
  -4   6  22        0.85      -48.15     48.15 o 
  -2   6  22      167.93      200.11     63.48 o 
   0   6  22      194.81      246.22     68.83 o 
   2   6  22      486.89      492.08     90.22 o 
   4   6  22      528.08      730.21    115.69 o 
 -15   7  22       37.20      -10.61     92.20 o 
 -13   7  22       21.85        8.55     59.72 o 
 -11   7  22      519.07      643.39    102.86 o 
  -9   7  22      253.52      263.46     76.89 o 
  -7   7  22      140.87       81.31     75.04 o 
  -5   7  22       56.42       14.28     48.92 o 
  -3   7  22       50.33       73.52     56.12 o 
  -1   7  22       35.21       36.17     49.83 o 
   1   7  22       85.79       69.22     64.79 o 
   3   7  22      152.67      200.32     78.88 o 
   5   7  22       52.35      101.46    138.69 o 
 -14   8  22        3.97      128.78    108.06 o 
 -12   8  22      127.07      212.93     64.42 o 
 -10   8  22      290.57      380.12     83.55 o 
  -8   8  22        1.87       49.30     59.99 o 
  -6   8  22       96.19       91.36     67.28 o 
  -4   8  22        3.42       -2.70     43.96 o 
  -2   8  22      142.54      113.32     59.48 o 
   0   8  22      202.94      100.29     76.09 o 
   2   8  22       90.47      112.88     73.33 o 
   4   8  22       82.64       59.34    110.70 o 
 -11   9  22        0.01       13.60     58.22 o 
  -9   9  22      535.62      412.99     87.92 o 
  -7   9  22      256.60      298.79    120.99 o 
  -5   9  22       68.48       74.27     57.47 o 
  -3   9  22       43.66      -16.60     50.99 o 
  -1   9  22       66.64       78.55     57.55 o 
   1   9  22      229.00      356.81     87.94 o 
 -10  10  22        0.03       -6.16     40.19 o 
  -8  10  22        0.31        5.41     39.73 o 
  -6  10  22      811.97     1110.15     97.22 o 
  -4  10  22      346.59      315.90     55.96 o 
  -2  10  22        3.23       -1.52     39.31 o 
   0  10  22        8.46       15.44     56.76 o 
  -7  11  22       72.28      113.38     52.43 o 
  -5  11  22        4.60       17.10     40.00 o 
  -3  11  22       20.96        0.32     42.64 o 
 -15   1  23      654.94      662.73    136.49 o 
 -13   1  23      527.17      463.67     96.55 o 
 -11   1  23      196.54      210.70     57.35 o 
  -9   1  23        7.34       23.96     47.08 o 
  -7   1  23        0.64       38.32     48.56 o 
  -5   1  23       26.17       -4.03     40.87 o 
  -3   1  23     1046.44     1210.98     99.63 o 
  -1   1  23      620.61      709.56    105.32 o 
   1   1  23      475.78      596.12    100.68 o 
   3   1  23       95.70      193.29     79.84 o 
   5   1  23      779.69     1139.90    134.04 o 
 -14   2  23      483.24      493.71     97.15 o 
 -12   2  23       38.82       45.33     53.95 o 
 -10   2  23       10.36      -16.74     52.57 o 
  -8   2  23       56.22       85.62     57.13 o 
  -6   2  23        0.10        8.45     45.76 o 
  -4   2  23      348.21      324.27     59.62 o 
  -2   2  23      919.93      971.32    108.10 o 
   0   2  23      119.95       91.60     70.48 o 
   2   2  23      111.99       30.46     60.24 o 
   4   2  23      890.09     1104.11    134.19 o 
 -15   3  23       49.87       10.21     70.88 o 
 -13   3  23        1.84        5.78     59.35 o 
 -11   3  23       68.44       76.66     53.67 o 
  -9   3  23      883.07      916.30    122.87 o 
  -7   3  23      106.49      121.00     62.53 o
[truncated: 5,202 more chars]
